# Supplementary material for: Transcriptomics Analysis of Porcine Caudal Dorsal Root Ganglia in Tail Amputated Pigs Shows Long-Term Effects on Many Pain-Associated Genes
Source: Front Vet Sci. 2019 Sep 18;6:314. doi: 10.3389/fvets.2019.00314 (PMC6760028; doi:10.3389/fvets.2019.00314)
Supplement: Supplementary Data File 1 — Log2 fold change gene expression values (tail amputation vs. sham controls) in both treatment age groups and at each time point after, and 3-way ANOVA p values for all differentially expressed DRG transcripts identified in Clusters A and B and associated with inflammatory and neuropathic pain. [file Table_1.XLSX]

## Sheet: ALL DIFF EXP GENES FDR 0.05
Gene Symbol	Probe Set ID	Gene_Assignment	RefSeq	Fold-Change( Amp * 3d * T + 1 week vs. Sham * 3d * T + 1 week)	Fold-Change(Amp * 3d * T + 8 weeks vs. Sham * 3d * T + 8 weeks)	Fold-Change(Docked * 3d * T + 16 weeks vs. Intact * 3d * T + 16 weeks)	Fold-Change(Amp * 63d * T + 1 week vs. Sham * 63d * T + 1 week)	Fold-Change(Amp * 63d * T + 8 weeks vs. Sham * 63d * T + 8 weeks)	Fold-Change(Amp * 63d * T + 16 weeks vs. Sham * 63d * T + 16 weeks)	p-value(Tail Treatment)	p-value(Treatment Age)	p-value(PM Age)	p-value(Tail Treatment * Treatment Age * PM Age)	F(Tail Treatment)	SS(Tail Treatment)	F(Treatment Age)	SS(Treatment Age)	F(PM Age)	SS(PM Age)	F(Tail Treatment * Treatment Age * PM Age)	SS(Tail Treatment * Treatment Age * PM Age)	SS(Error)	F(Error)	MCL_2.2_6	PAIN GENE LIST
AASDHPPT	15330164	aminoadipate-semialdehyde dehydrogenase-phosphopantetheinyl transferase	XM_003129822	-1.14005	-1.06599	-1.31934	-1.11289	-1.31891	-1.05403	1.05089e-05	0.00658459	0.00323523	0.0890001	13.2029	1.30126	7.76965	0.382882	6.14862	0.605999	1.90836	0.564255	4.09017	1
ABAT	15274321	4-aminobutyrate aminotransferase	NM_214263	-1.15647	-1.18767	-1.22801	-1.00877	-1.40229	-1.16275	2.19015e-08	0.0482289	8.20321e-06	0.000447839	21.9768	1.50661	4.01978	0.137787	13.5304	0.92757	4.59544	0.945114	2.84501	1
ABCA6	15210776	ATP-binding cassette, sub-family A (ABC1), member 6	AK346234	-1.08062	-1.23259	-1.29787	-1.19691	-1.2371	-1.11849	1.5747e-06	0.392108	0.000213531	0.575362	15.7631	1.52628	0.740098	0.0358305	9.37388	0.907638	0.796458	0.231354	4.01829	1
ABCB5	15327349	ATP-binding cassette, sub-family B (MDR/TAP), member 5	ENSSSCT00000016752	1.0646	-1.04064	1.24427	1.09098	1.39594	1.01422	0.00539743	0.0433985	0.00278066	0.00522063	5.56458	0.669763	4.20753	0.253213	6.32279	0.761022	3.3538	1.21101	4.99501	1
ABCB6	15241382	ATP-binding cassette, sub-family B, member 6	AK235479	-1.05732	-1.16597	-1.1548	-1.08728	-1.24161	1.02304	0.000159801	0.103776	0.185661	0.070579	9.73044	0.559244	2.70565	0.0777518	1.71846	0.0987663	2.03058	0.350115	2.38516	1	Cluster_A
ABCB7	15337264	ATP-binding cassette, sub-family B (MDR/TAP), member 7	AK392427	-1.13922	-1.14161	-1.05596	-1.18481	-1.17357	-1.11527	2.35443e-07	0.696451	0.115319	0.809052	18.4462	0.7848	0.153251	0.00326006	2.21726	0.0943341	0.496806	0.0634103	1.76563	1
ABCB9	15224006	ABCB9 // ATP-binding cassette, sub-family B (MDR/TAP), member 9	ENSSSCT00000022892	-1.10456	-1.27488	-1.23504	-1.20232	-1.42527	-1.1004	4.208e-08	0.518024	0.0905235	0.0262382	20.9858	2.03644	0.421414	0.0204469	2.47303	0.239981	2.54015	0.739481	4.02713	1	Cluster_A
ABCC2	15228016	ATP-binding cassette, sub-family C (CFTR/MRP), member 2	DQ530510	1.12136	1.11303	1.10153	1.12689	1.44046	1.15319	0.0011915	0.0347129	0.0834638	0.402326	7.30942	1.36811	4.60951	0.431381	2.55915	0.478996	1.04521	0.586894	7.76756	1
ABCC5	15217494	ATP binding cassette subfamily C member 5	XM_003132560	-1.11864	-1.20821	-1.0775	1.00874	-1.20081	-1.1339	4.47733e-05	0.571097	0.0152538	0.238299	11.3254	0.633621	0.323417	0.00904709	4.401	0.246222	1.36525	0.229144	2.3218	1
ABCC5	15221881	ATP-binding cassette, sub-family C (CFTR/MRP), member 5	ENSSSCT00000012894	-1.1253	-1.19013	-1.10253	1.00803	-1.21229	-1.07681	9.19056e-05	0.474028	0.00111774	0.113114	10.4179	0.578896	0.517272	0.0143718	7.38464	0.410346	1.78029	0.296779	2.30605	1
ABCD2	15294380	ATP-binding cassette, sub-family D (ALD), member 2	XM_003126604	-1.36051	-1.50518	-1.54032	-1.50674	-1.81224	-1.40342	1.10201e-10	0.298306	0.212933	0.815899	30.61	8.68125	1.09545	0.155339	1.57597	0.446957	0.487563	0.414831	11.7698	1	Cluster_A
ABHD4	15311892	abhydrolase domain containing 4	AK234100	-1.07874	-1.11512	-1.02463	1.02358	-1.16148	-1.06424	0.00981923	0.997894	0.00381409	0.205889	4.89079	0.219912	7.00785e-06	1.57552e-07	5.96001	0.267989	1.44939	0.195513	1.86603	1
ABHD5	15215070	abhydrolase domain containing 5	ENSSSCT00000012367	-1.19567	-1.36673	-1.26064	-1.15304	-1.31029	-1.17405	2.30925e-10	0.856441	0.111765	0.53505	29.3359	2.31243	0.0329313	0.00129792	2.25025	0.177378	0.850238	0.201062	3.27128	1	Cluster_A
ABI1	15202780	abI interactor 1	AK399253	1.11326	1.05419	1.16453	1.10497	1.48367	1.02689	0.00736199	0.00455231	0.0199471	0.268625	5.21387	1.25326	8.50562	1.02225	4.10525	0.986781	1.29493	0.933789	9.97537	1	Cluster_B
ABR	15213138	active BCR-related	NM_001253818	-1.11381	-1.0893	1.03112	-1.04878	-1.12732	-1.08382	0.000315495	0.262051	0.690534	0.167106	8.89758	0.245551	1.27517	0.0175958	0.371946	0.0102648	1.56689	0.129727	1.1453	1
ACAA2	15194025	acetyl-CoA acyltransferase 2	ENSSSCT00000004982	-1.35398	-1.30886	-1.17763	-1.11279	-1.39142	-1.17622	5.43468e-10	0.0275784	0.00356653	0.0319167	27.89	2.4495	5.02994	0.220882	6.03682	0.530197	2.44037	0.642991	3.64482	1
ACADL	15241109	acyl-CoA dehydrogenase, long chain	ENSSSCT00000017589	-1.22746	-1.07026	-1.14721	-1.16294	-1.29423	-1.06467	8.03754e-07	0.00413477	8.56596e-05	0.218234	16.6986	1.09523	8.69928	0.285286	10.506	0.689071	1.41608	0.278634	2.72192	1
ACADS	15224848	acyl-CoA dehydrogenase, C-2 to C-3 short chain	ENSSSCT00000010866	-1.17972	-1.10961	-1.17215	-1.22458	-1.30492	1.00229	1.89055e-06	0.0125897	0.186917	0.012777	15.5114	1.12479	6.50562	0.235874	1.71144	0.124103	2.90398	0.631738	3.00933	1
ACAP1	15209617	ArfGAP with coiled-coil, ankyrin repeat and PH domains	XM_003358258	1.26856	1.32434	1.273	1.404	1.29388	1.31558	3.85799e-11	0.42363	0.0545422	0.715081	32.457	3.67692	0.646596	0.0366251	3.01314	0.341347	0.6183	0.210134	4.70137	1
ACBD5	15201080	acyl-CoA binding domain containing 5	AK352461	-1.02534	-1.1059	-1.07183	-1.2564	-1.20457	-1.01729	0.000244846	0.24523	0.00943597	0.0819142	9.20639	0.687354	1.3696	0.0511275	4.93532	0.368474	1.95225	0.437269	3.09841	1
ACBD7	15327327	acyl-CoA binding domain containing 7	ENSSSCT00000016742	-1.15347	-1.10599	1.03459	1.1612	1.30775	1.05278	0.0382104	0.0323605	0.11431	0.484578	3.39649	0.526062	4.73709	0.366849	2.22651	0.344851	0.920512	0.427718	6.42769	1
ACLY	15207344	ATP citrate lyase	NM_001257276	1.39449	1.34977	1.18913	1.31808	1.40354	1.65073	7.60258e-24	0.0851079	0.00254366	0.000180477	108.17	5.309	3.03664	0.0745197	6.42556	0.315368	5.06289	0.745466	2.03683	1	Cluster_B
ACO2	15291223	aconitase 2, mitochondrial	ENSSSCT00000000070	-1.07576	-1.06311	-1.04826	-1.06832	-1.20595	-1.01198	6.24814e-06	0.833476	0.0125791	0.0422655	13.8926	0.303557	0.0444824	0.000485977	4.61473	0.100833	2.29653	0.15054	0.906787	1
ACOT13	15307859	acyl-CoA thioesterase 13	NM_001244979	-1.15876	-1.19306	-1.05909	-1.13964	-1.30682	-1.09611	1.13498e-05	0.0303782	0.00169785	0.239578	13.1016	1.10237	4.8525	0.204146	6.89467	0.58012	1.36214	0.343832	3.49183	1
ACOX1	15210524	acyl-CoA oxidase 1, palmitoyl	ENSSSCT00000018723	-1.01416	-1.0528	-1.06396	1.03174	-1.10962	-1.01447	0.0128168	0.000470416	0.0516119	0.00304404	4.59393	0.0684526	13.2609	0.0987981	3.07242	0.045781	3.62482	0.162037	0.618377	1
ACSL3	15241499	acyl-CoA synthetase long-chain family member 3	ENSSSCT00000017665	-1.04708	-1.14293	-1.16522	-1.15471	-1.17299	-1.05134	1.40179e-06	0.986752	0.00317062	0.0470009	15.9238	0.65747	0.000277365	5.72599e-06	6.17179	0.254824	2.24185	0.277688	1.71347	1
ACSL6	15266621	acyl-CoA synthetase long-chain family member 6	AK234561	-1.25094	-1.42904	-1.41347	-1.41275	-1.85973	-1.30845	2.11743e-13	0.0210121	5.57278e-06	0.0651462	42.3398	6.45458	5.5345	0.42186	14.0455	2.14119	2.07248	0.94783	6.32656	1	Cluster_A
ACTA1	15226203	actin, alpha 1, skeletal muscle	ENSSSCT00000011156	-1.18309	-1.29286	-1.06946	-1.13126	-1.40319	-1.21628	0.000473194	0.657188	0.363238	0.67643	8.40771	1.93754	0.198384	0.0228587	1.02515	0.236245	0.667041	0.461155	9.5636	1
ACTR1B	15270505	actin related protein 1B	XM_003124919	-1.22906	-1.17799	-1.08475	-1.11882	-1.3607	-1.06878	1.20614e-07	0.141217	0.076633	0.0869659	19.4202	1.22781	2.20652	0.0697519	2.64989	0.167536	1.92061	0.364284	2.62378	1
ACVR1B	15287911	activin A receptor type B	ENSSSCT00000000252	-1.2327	-1.39844	-1.24222	-1.0836	-1.40486	-1.1626	6.48437e-07	0.571502	0.112538	0.222622	17.0005	2.46387	0.322735	0.0233868	2.24298	0.325072	1.40463	0.610713	6.01455	1	Cluster_A
ACYP1	15318592	acylphosphatase 1, erythrocyte (common) type	NM_001190198	-1.06464	-1.086	-1.1619	-1.14449	-1.25709	1.02259	0.000217479	0.00257644	0.00164974	0.0606523	9.35142	0.566567	9.66212	0.292695	6.9282	0.419753	2.10974	0.383463	2.51433	1
ADAM11	15211267	ADAM metalloptidase domain 11	XM_003131347	-1.2227	-1.44052	-1.32849	-1.2869	-1.76833	-1.43115	6.44003e-12	0.638537	0.0333189	0.215468	35.7171	5.99458	0.222291	0.0186541	3.54493	0.594963	1.42339	0.716686	6.96516	1
ADAM22	15326941	ADAM metalloptidase domain 22	---	-1.401	-1.31531	-1.33046	-1.40072	-1.53021	-1.26336	6.45908e-15	0.432432	0.0115105	0.390071	49.6951	4.96874	0.622325	0.0311114	4.71348	0.471275	1.06521	0.319515	4.14936	1
ADAM23	15237451	ADAM metalloptidase domain 23	ENSSSCT00000017564	-1.04293	-1.20359	-1.10713	1.04648	-1.20384	-1.00131	0.000587292	0.103661	3.55466e-07	0.00147858	8.1486	0.363038	2.70748	0.060312	17.8541	0.795438	3.98867	0.533112	1.84892	1
ADAMTS19	15259308	ADAM metallopeptidase with thrombospondin type 1 motif, 19	XM_003123903	-1.07053	-1.24779	-1.00418	-1.07757	1.226	1.00285	0.0184722	7.27595e-07	0.240702	0.000805693	4.18975	0.307537	28.7487	1.05511	1.44892	0.106354	4.29617	0.946047	3.0462	1
ADCY1	15251407	adenylate cyclase 1	ENSSSCT00000018207	-1.15997	-1.3063	-1.36678	-1.23956	-1.6304	-1.3366	1.72651e-08	0.896421	0.00729933	0.171115	22.3417	4.29627	0.0170519	0.00163953	5.22349	1.00447	1.55368	0.896309	7.98039	1
ADCY9	15269330	adenylate cyclase 9	XM_003354632	1.02931	1.06395	1.04987	1.07374	1.16473	1.01879	0.024027	0.240329	0.857399	0.0542626	1.45078	0.0700363	1.39863	0.0337595	0.154138	0.007441	2.16757	0.313918	2.00341	1
ADCYAP1	15305956	adenylate cyclase activating polypeptide 1 (pituitary)	ENSSSCT00000004097	4.24034	3.35759	2.30312	5.25526	4.15797	4.72523	3.00399e-35	0.682093	0.00680061	0.169072	240.28	91.1605	0.168964	0.0320518	5.30323	2.01201	1.56038	1.77598	15.7448	1	Cluster_B	IP, NP
ADORA1	15332111	A1 adenosine receptor	ENSSSCT00000028701	-1.46468	-1.92386	-1.29258	-1.31665	-1.78055	-1.72619	1.11373e-12	0.0606833	0.0230257	0.109948	39.0522	9.94872	3.61636	0.460642	3.9478	1.00572	1.79556	1.37228	10.5723	1	Cluster_A	IP, NP
ADRA2A	15228494	adrenoceptor alpha 2A	NM_214400	2.02374	1.8228	1.23239	2.3576	1.47386	1.76854	5.32549e-16	0.152037	2.61079e-07	0.0156698	55.3473	15.2053	2.08994	0.287079	18.2971	5.02666	2.80111	2.3086	11.4011	1	Cluster_B
AFAP1	15322298	actin filament associated protein 1	NM_001253821	1.1481	1.11753	1.02313	1.0213	1.18158	1.09115	5.22127e-06	5.87338e-05	8.6837e-12	0.00218258	14.1328	0.413524	17.9364	0.262409	35.1629	1.02886	3.79225	0.332883	1.21429	1
AFF2	15335265	AF4/FMR2 family member 2	ENSSSCT00000058646	-1.06861	-1.12626	-1.11789	-1.21624	-1.22315	-1.06265	3.45916e-07	0.113549	0.127049	0.387824	17.893	0.809598	2.55783	0.0578664	2.11533	0.0957112	1.06893	0.145096	1.87773	1	Cluster_A
AFGIL1	15184746	AGF1-like ATPase	AK350350	-1.22912	-1.14067	-1.19318	-1.20435	-1.2478	-1.0351	2.57571e-06	0.306593	0.402122	0.490079	15.0881	1.28303	1.0583	0.0449966	0.921074	0.0783244	0.912662	0.232827	3.52899	1
AGFG2	15268088	ArfGAP with FG repeats	---	-1.04734	-1.16347	-1.0355	-1.03905	-1.21509	-1.07661	0.00428416	0.107928	0.191404	0.497411	5.82728	0.402539	2.64103	0.091219	1.68675	0.116518	0.902278	0.186984	2.86675	1	Cluster_A
AGO3	15299596	argonaute 3 RISC catalytic component	NM_001194974	1.07928	1.0225	-1.00627	1.19791	1.14617	1.1473	2.13741e-07	0.0559507	1.64072e-06	0.222873	18.5861	0.480471	3.75811	0.0485758	15.7064	0.406029	1.40398	0.108883	1.07282	1
AGPAT1	15315040	1-acylglycerol-3-phosphate O-acyltransferase 1	ENSSSCT00000001583	1.04292	1.00872	1.15237	1.15762	1.2148	1.12779	3.66446e-06	0.000185105	1.31158e-06	0.124995	14.6094	0.849619	15.3208	0.445495	16.0159	0.931413	1.72632	0.301185	2.41345	1
AGPAT4	15183222	1-acylglycerol-3-phosphate O-acyltransferase 4	ENSSSCT00000004461	-1.1107	-1.21655	-1.05332	-1.12935	-1.31298	-1.13838	2.39346e-05	0.179435	0.00653502	0.379445	12.1286	1.05671	1.83311	0.0798551	5.34818	0.465961	1.08293	0.283051	3.6157	1	Cluster_A
AGR2	15331506	anterior gradient 2 homolog (Xenopus laevis)	NM_001244968	-1.09674	1.00894	1.17737	-1.04386	1.32818	1.15682	0.0585003	0.00315966	0.167846	0.0435203	2.93806	0.375804	9.24462	0.591234	1.82364	0.233259	2.28148	0.875466	5.30821	1
AGTR1	15217068	angiotensin II receptor type 1	ENSSSCT00000035119	1.14878	1.30947	1.49843	1.61363	1.58669	1.80683	9.8122e-16	0.631173	0.00043454	0.375754	53.9316	7.91883	0.23219	0.0170463	8.5103	1.24957	1.08917	0.47977	6.09348	1	Cluster_B	IP
AGTRAP	15298576	angiotensin II receptor-associated protein	AK397890	1.36035	1.35206	1.08299	1.51201	1.31434	1.27361	3.46573e-13	0.0142422	0.0132015	0.0521144	41.3503	3.65574	6.26944	0.277137	4.56109	0.403242	2.18849	0.580446	3.66897	1	Cluster_B
AHCY	15249085	adenosylhomocysteinase	NM_001011727	-1.0422	-1.09553	-1.22722	1.02678	-1.22936	-1.05655	0.00060006	0.302456	0.305105	0.00601589	8.12288	0.465158	1.07667	0.0308279	1.20424	0.068961	3.2826	0.563935	2.3765	1
AHI1	15183785	abelson helper integration site 1	AK349016	1.0347	1.10218	1.04276	1.11348	1.21742	1.21307	5.86694e-05	0.714467	0.683403	0.0187653	10.9824	0.684125	0.134774	0.00419772	0.382422	0.023822	2.71006	0.50645	2.58514	1
AK5	15306271	adenylate kinase 5	AK392763	1.29024	1.33449	1.40757	1.3708	1.51365	1.72232	1.1911e-18	0.837737	0.857258	0.0390911	70.6897	6.51846	0.0422025	0.0019458	0.154303	0.0142286	2.33663	0.646397	3.82681	1	Cluster_B
AKAP17B	15337931	A kinase (PRKA) anchor protein 17B	AK348135	-1.05838	-1.20042	-1.07322	-1.00144	-1.34998	-1.02665	0.000565419	0.697385	0.846412	0.0225555	8.19403	0.582399	0.15226	0.00541102	0.167085	0.0118757	2.61692	0.558001	2.94966	1
AKAP5	15337929	A kinase (PRKA) anchor protein 5	ENSSSCT00000013805	-1.09807	-1.0561	-1.4116	1.16583	-1.27417	-1.04484	0.00265158	0.0116664	0.129241	0.00103068	6.3776	0.581697	6.6522	0.303372	2.09735	0.191298	4.17124	1.14137	3.78519	1	Cluster_A
AKAP5	15318140	A-kinase anchoring protein 5	XM_001924844	-1.41448	-1.44235	-1.21855	-1.24467	-1.52943	-1.24852	1.63866e-09	0.879214	0.00556864	0.124561	26.069	4.34545	0.0232365	0.00193665	5.52918	0.921661	1.72821	0.864227	6.91766	1
AKR1C1	15201407	aldo-keto reductase family 1, member C1	NM_001044618	1.20136	1.07208	1.08996	1.09094	1.27553	-1.01991	0.0084482	0.0288998	0.343968	0.270478	5.05921	0.583051	4.94392	0.284882	1.08105	0.124586	1.29085	0.446295	4.78269	1
AKR1C1	15201427	aldo-keto reductase family 1, member C1	NM_001044618	1.20136	1.07208	1.08996	1.09094	1.27553	-1.01991	0.0084482	0.0288998	0.343968	0.270478	5.05921	0.583051	4.94392	0.284882	1.08105	0.124586	1.29085	0.446295	4.78269	1
AKRIN1	15299633	akirin 1	ENSSSCT00000004048	-1.21778	-1.25094	-1.10943	-1.17598	-1.19097	-1.08749	8.21084e-11	0.884651	0.226388	0.510785	31.1231	1.23152	0.0211768	0.000418975	1.51241	0.0598449	0.883553	0.104884	1.64212	1
ALDH18A1	15233581	aldehyde dehydrogenase 18 family, member A1	AK235783	-1.02791	-1.03785	-1.04894	-1.02963	-1.14405	1.02563	0.0486966	0.517076	1.65492e-07	0.238827	3.13491	0.0966992	0.423333	0.00652906	18.9576	0.584766	1.36396	0.126218	1.28011	1
ALDH2	15224712	aldehyde dehydrogenase 2 family (mitochondrial)	ENSSSCT00000010839	-1.17619	-1.06957	-1.02253	1.02481	-1.22585	-1.04029	0.00190608	0.0414169	0.644647	0.00283436	6.75995	0.322946	4.29114	0.102501	0.441384	0.0210864	3.66072	0.524654	1.9826	1
ALDH2	15224748	aldehyde dehydrogenase 2 family (mitochondrial)	ENSSSCT00000010839	-1.19285	-1.07748	-1.02042	1.02716	-1.23867	-1.06357	0.00161257	0.0311244	0.463553	0.00101927	6.9548	0.382933	4.80814	0.132369	0.776001	0.0427268	4.17688	0.68994	2.285	1
ALDH5A1	15307848	aldehyde dehydrogenase 5 family, member A1	ENSSSCT00000001186	-1.14981	-1.01208	-1.0347	-1.14912	-1.20001	1.04466	0.00276657	0.81248	0.130031	0.0668737	6.32864	0.364623	0.0566364	0.00163154	2.09096	0.12047	2.0588	0.355852	2.39101	1
ALG5	15204938	asparagine-linked glycosylation 5, dolichyl-phosphate beta-glucosyltransferase	NM_001244320	-1.08508	-1.05013	-1.10727	-1.07251	-1.29091	-1.06384	0.000470387	0.00388838	0.00625506	0.451691	8.41486	0.694687	8.82334	0.364204	5.39764	0.4456	0.968597	0.239887	3.42602	1
ALOX12	15209550	arachidonate 12-lipoxygenase	ENSSSCT00000019506	-1.23116	-1.3151	1.00747	-1.42127	-1.69168	-1.21748	0.000288756	0.122159	0.00029341	0.644648	9.00525	3.57311	2.43897	0.483869	8.98579	3.56539	0.707219	0.841833	16.4664	1
AMCF-II	15323288	alveolar macrophage-derived chemotactic factor-II	ENSSSCT00000009811	1.16818	1.11289	1.04354	1.00329	1.42242	-1.00307	0.0712937	0.0592554	0.775121	0.0979234	2.72679	0.593674	3.65783	0.39819	0.25552	0.0556315	1.85755	1.21327	9.03533	1
AMHR2	15292118	anti-Mullerian hormone receptor, type II	NM_001205327	1.02079	-1.01644	1.08679	-1.04528	1.26971	-1.01494	0.100142	0.00295075	0.921835	0.150056	2.36616	0.217339	9.38422	0.430984	0.0814692	0.00748319	1.62647	0.448188	3.8119	1
AMIGO1	15281775	adhesion molecule with Ig like domain 1	XM_003125868	-1.21869	-1.48836	-1.18605	-1.33318	-1.41936	-1.29023	1.86264e-10	0.398764	2.19483e-05	0.574724	29.7037	3.77456	0.719449	0.0457115	12.2407	1.55547	0.797296	0.303946	5.27356	1	Cluster_A
AMIGO2	15290210	adhesion molecule with Ig like domain 2	XM_003126631	-1.06535	-1.41161	-1.22307	-1.34952	-1.36459	-1.10173	1.4792e-06	0.225758	9.66066e-08	0.0245627	15.8495	2.43617	1.48945	0.114469	19.7469	3.03523	2.57367	1.18677	6.37882	1
AMOTL2	15221208	angiomotin like 2	ENSSSCT00000012744	1.0805	1.00433	1.05685	1.03558	1.25451	1.07539	0.0292161	0.0133212	0.00394538	0.0317827	3.68778	0.306586	6.39729	0.265921	5.92132	0.492273	2.44251	0.60918	3.45013	1
AMY2	15281896	amylase, alpha 2B (pancreatic)	NM_214195	1.13268	1.4161	1.4056	1.03301	1.81429	1.30529	9.34555e-07	0.202778	0.0851198	0.0240382	16.4875	4.01234	1.64819	0.200549	2.53829	0.617709	2.58463	1.88695	10.0993	1
AMZ2	15210830	archaelysin family metallopeptidase 2	NM_001243604	-1.19913	-1.31253	-1.16625	-1.14445	-1.29829	-1.17701	2.43612e-09	0.772137	0.0699572	0.319081	25.4264	1.89076	0.0844067	0.00313832	2.74696	0.204269	1.19125	0.265751	3.08602	1
ANK1	15245620	ankryin 1	ENSSSCT00000007691	-1.15446	-1.40271	-1.29936	-1.45519	-1.49195	-1.19203	2.13084e-09	0.0805998	0.496765	0.0215033	25.6427	4.08027	3.12868	0.248918	0.70557	0.11227	2.64113	1.26077	6.60349	1	Cluster_A
ANK1	15248150	ankryin 1	ENSSSCT00000007691	-1.2522	-1.50115	-1.23898	-1.45072	-1.48419	-1.2444	1.48814e-10	0.0360987	0.131098	0.058218	30.0899	4.65557	4.5386	0.351111	2.08237	0.322188	2.13105	0.98916	6.42097	1
ANK2	15324066	ankryin 2	ENSSSCT00000009992	-1.03401	-1.09849	-1.08441	-1.01709	-1.12185	-1.02441	0.000615025	0.432305	0.320227	0.219032	8.09343	0.18453	0.622669	0.00709843	1.15449	0.0263224	1.41398	0.0967161	0.9462	1
ANKRD13D	15260749	ankyrin repeat domain 13D	ENSSSCT00000014120	-1.22311	-1.1819	-1.19464	-1.20825	-1.54759	-1.37855	7.24938e-05	0.00185776	0.357756	0.104548	10.7156	2.11993	10.3378	1.0226	1.04074	0.205896	1.82257	1.08172	8.21022	1	Cluster_A
ANKRD26	15201108	ankyrin repeat domain 26	AK344661	-1.08029	1.09956	-1.17657	-1.08476	-1.26579	-1.0133	0.0210773	0.00319634	0.468218	0.0266162	4.04473	0.421603	9.2211	0.480582	0.765801	0.0798234	2.53288	0.792044	4.32576	1
ANKRD26	15202797	ankyrin repeat domain 26	AK344661	-1.04389	1.11588	-1.08055	-1.09994	-1.38454	1.05482	0.00749763	0.000759212	0.992927	0.0804236	5.19332	0.766045	12.227	0.901777	0.00709877	0.00104711	1.96194	0.868194	6.12149	1
ANKRD29	15306003	ankyrin repeat domain 29	---	-1.12484	-1.28916	-1.392	-1.40833	-1.48511	-1.33531	2.70017e-12	0.155272	0.000225387	0.246837	37.3515	4.33514	2.05693	0.119367	9.30767	1.08028	1.34472	0.46822	4.81663	1	Cluster_A
ANKRD34B	15265951	ankyrin repeat domain 34B	XM_003123755	4.77019	7.87595	4.02396	4.64118	6.60528	10.4856	3.45605e-29	0.0916735	0.0678157	0.121001	159.81	159.845	2.91179	1.45622	2.78012	2.78074	1.74391	5.2329	41.5092	1	Cluster_B
ANKRD34C	15310374	ankyrin repeat domain 34C	XM_001925469	-1.27828	-1.29424	-1.14837	-1.25731	-1.75654	-1.17811	2.50728e-05	0.192268	0.166348	0.0097739	12.0686	3.51957	1.72815	0.25199	1.833	0.534557	3.0388	2.6586	12.1026	1
ANKRD35	15281102	ankyrin repeat domain 35	AK393852	-1.08441	-1.48171	-1.32078	-1.20157	-1.40305	-1.31052	2.05849e-10	0.81691	0.0508563	0.150422	29.5324	3.27946	0.0539435	0.00299512	3.08826	0.34294	1.62513	0.541393	4.60842	1	Cluster_A
ANKRD55	15244536	ankyrin repeat domain 55	AK344161	-1.44308	-1.57131	-1.53192	-1.47698	-1.67343	-1.41067	1.05876e-11	0.370524	0.00117583	0.917248	34.7976	8.54204	0.81068	0.099502	7.32499	1.79812	0.333839	0.245851	10.1873	1	Cluster_A	IP
ANO10	15219469	anoctamin 10	ENSSSCT00000052545	-1.07187	-1.17424	-1.05388	-1.15089	-1.27305	-1.14922	0.0031446	0.270679	0.209551	0.0860849	6.18126	0.452212	1.22965	0.0449796	1.59259	0.116511	4.26255	0.935526	3.03608	1	Cluster_A
ANO2	15294043	anoctamin 2	ENSSSCT00000000776	1.62407	1.31649	1.25912	2.1341	1.35624	1.52086	2.57522e-15	0.275124	0.0442153	0.0259354	51.7384	8.4912	1.2069	0.0990366	3.23886	0.531555	2.54605	1.25356	6.8109	1
ANO3	15262627	anoctamin 3	ENSSSCT00000049311	-1.06423	-1.08682	-1.10394	-1.04512	-1.1728	-1.05748	8.64938e-05	0.0766017	0.0168301	0.285515	10.4939	0.401962	3.21516	0.0615776	4.29236	0.164417	1.25859	0.144629	1.58964	1	Cluster_A
ANO4	15294921	anoctamin 4	XM_003126688	-1.10113	-1.26497	-1.20809	-1.06433	-1.43136	-1.06856	1.36851e-05	0.523799	0.733967	0.0526627	12.8559	1.39421	0.409871	0.022225	0.310446	0.0336675	2.18307	0.710254	4.50062	1
ANO6	15290179	anoctamin 6	ENSSSCT00000000873	1.98772	1.62224	1.70986	1.9422	2.1333	2.11339	1.01746e-25	0.953161	0.376109	0.653091	124.564	21.1299	0.00347103	0.000294396	0.989487	0.167847	0.696519	0.354453	7.03966	1	Cluster_B
ANXA8	15233051	annexin A8	ENSSSCT00000011352	3.54498	1.98146	1.37883	5.66482	2.61194	3.04916	9.64729e-24	0.793494	5.98919e-08	0.000513092	107.313	52.0837	0.0689692	0.0167369	20.4566	9.92847	4.52594	6.58992	20.1418	1	Cluster_B
AP1S2	15335862	adaptor related protein complex 1 subunit sigma 2	ENSSSCT00000034878	-1.56822	-1.72132	-1.27521	-1.37647	-1.81901	-1.43466	4.61168e-13	0.669814	0.00114863	0.235151	40.7819	8.67369	0.18312	0.0194734	7.35254	1.56377	1.37297	0.876032	8.82642	1	Cluster_A
AP2B1	15212623	adaptor-related protein complex 2, beta 1 subunit	NM_001243183	-1.02744	-1.062	-1.04898	-1.10678	-1.12977	-1.02811	1.85751e-06	0.0166921	0.000386185	0.205726	15.5356	0.229954	5.96765	0.0441658	8.65266	0.128074	1.44984	0.0643805	0.614272	1
AP3M2	15248214	adaptor-related protein complex 3, mu 2 subunit	ENSSSCT00000007702	-1.05252	-1.18438	-1.12231	-1.19705	-1.23465	-1.01337	0.000152899	0.82872	0.534572	0.240237	9.78498	0.800547	0.0471006	0.00192674	0.631039	0.0516277	1.36054	0.333932	3.39527	1
AP4E1	15194640	adaptor-related protein complex 4, epsilon 1 subunit	ENSSSCT00000025088	-1.13395	-1.2415	-1.20668	-1.13232	-1.3445	-1.10846	8.18348e-09	0.00299942	8.90666e-06	0.266782	23.5006	1.52138	9.3508	0.302676	13.4214	0.868876	1.29901	0.252286	2.68663	1
APBA1	15197479	amyloid beta (A4) precursor protein-binding, family A, member 1	ENSSSCT00000025216	-1.02216	-1.24454	-1.12942	-1.21826	-1.27307	1.05648	0.00139834	0.822624	0.0108039	0.044907	7.12152	0.832314	0.0505718	0.00295524	4.78409	0.559132	2.26534	0.794271	4.85024	1
APOBEC1	15293831	apolipoprotein B mRNA editing enzyme catalytic subunit 1	ENSSSCT00000000724	1.11127	-1.04303	1.25948	1.08913	1.38586	1.12439	0.00234394	0.0178302	0.896787	0.119266	6.52008	1.03422	5.84297	0.46341	0.10908	0.0173024	1.75172	0.833582	6.58279	1
AQP5	15287840	aquaporin 5	ENSSSCT00000000226	1.10749	1.09834	1.07366	1.20827	1.25841	1.08603	0.000211384	0.37236	0.95151	0.779389	9.38627	0.880806	0.804451	0.0377448	0.0497354	0.00466716	0.536035	0.150904	3.89436	1
AQP9	15194459	aquaporin 9	ENSSSCT00000005078	-1.20034	1.51469	1.01298	-1.19068	1.59527	1.1899	0.0936343	0.666566	3.34059e-05	0.00127062	2.43724	0.697559	0.186977	0.0267572	11.6995	3.3485	4.06529	3.49056	11.8776	1
ARFGEF2	15247534	ADP-ribosylation factor guanine nucleotide-exchange factor 2	XM_003483981	-1.03838	-1.12315	-1.08455	-1.09122	-1.16188	1.02992	0.000570881	0.798624	0.0262687	0.013341	8.18252	0.27409	0.0655095	0.00109719	3.80372	0.127414	2.88223	0.289638	1.39013	1
ARG1	15183956	arginase	NM_214048	44.9178	27.2301	15.401	53.5199	22.3926	25.7791	1.68084e-37	0.18493	1.9808e-05	0.233292	277.786	558.56	1.78712	1.79673	12.3738	24.8806	1.37758	8.30992	83.4464	1	Cluster_B	IP
ARHGAP18	15192646	Rho GTPase activating protein 18	---	-1.39531	-1.67835	-1.31499	-1.53266	-1.5419	-1.32159	9.685e-15	0.587894	0.000263726	0.252985	48.8093	7.04583	0.295945	0.0213604	9.11571	1.31589	1.33031	0.576109	5.9907	1	Cluster_A
ARHGAP18	15192655	Rho GTPase activating protein 18	ENSSSCT00000004647	-1.33868	-1.48573	-1.29835	-1.62463	-1.48778	-1.29333	1.31053e-11	0.773725	0.0155816	0.465227	34.4064	6.06948	0.0832004	0.00733851	4.37748	0.772213	0.948554	0.501991	7.32083	1
ARHGAP20	15325772	rho GTPase activating protein 20	ENSSSCT00000016379	2.05169	1.47878	1.34364	2.07299	1.81167	1.63191	2.06094e-22	0.589723	0.000216271	0.0119819	96.7295	14.2766	0.293049	0.021626	9.35825	1.38121	2.93633	1.30015	6.12511	1	Cluster_B
ARHGAP22	15233127	Rho GTPase activating protein 22	AK347519	-1.12362	-1.39423	-1.19248	-1.24606	-1.61446	-1.299	2.48472e-12	0.556197	0.000272796	0.0394622	37.5096	3.60905	0.349156	0.0167973	9.07449	0.873118	2.33178	0.673068	3.99299	1	Cluster_A
ARHGAP28	15299791	Rho GTPase activating protein 28	AK352229	-1.16366	-1.25472	-1.26036	-1.25823	-1.34837	-1.24126	1.56738e-15	0.039623	0.00358764	0.642387	52.8606	2.55406	4.37061	0.105587	6.03006	0.291354	0.710088	0.102928	2.00515	1	Cluster_A
ARHGAP36	15338234	rho GTPase activating protein 36	ENSSSCT00000013850	1.75364	1.6622	1.38466	2.46973	2.02885	3.02279	1.90059e-18	0.958024	1.23045e-06	0.0597848	69.4335	23.864	0.00278705	0.000478949	16.1045	5.53503	2.11724	2.18306	14.2634	1	Cluster_B
ARHGEF12	15326236	Rho guanine nucleotide exchange factor (GEF) 12	AK344073	-1.03202	1.01019	-1.06226	-1.16633	-1.09349	-1.02502	1.48574e-06	0.00570642	9.88838e-08	0.0182149	15.8434	0.25936	8.05373	0.0659209	19.7125	0.322699	2.72511	0.133832	0.679366	1
ARID5A	15275209	AT-rich interactive domain-containing protein 5A	XM_003124838	1.86657	1.44698	1.17217	1.87026	1.48437	1.41353	2.07815e-16	0.724696	2.40726e-07	0.00622463	57.5685	8.86738	0.124881	0.00961782	18.4142	2.83637	3.26547	1.50896	6.39232	1	Cluster_B
ARL1	15290389	ADP-ribosylation factor-like 1	ENSSSCT00000000950	-1.16185	-1.06781	-1.07431	-1.08504	-1.15268	-1.08873	1.23413e-05	0.0139216	0.000829313	0.417622	12.9915	0.487242	6.31293	0.118382	7.73748	0.290192	1.02082	0.114857	1.55645	1
ARL4C	15241879	ADP-ribosylation factor-like 4C	NM_001244315	1.9118	1.57949	1.37066	2.78733	1.35144	1.88272	1.89471e-20	0.00925098	4.04517e-06	5.73633e-05	82.4618	15.8739	7.10191	0.68356	14.4759	2.78662	5.66128	3.26939	7.98876	1	Cluster_B
ARMCX5	15334519	armadillo repeat-containing X-linked protein 5	XM_003135279	-1.08602	-1.20724	-1.04061	-1.19164	-1.19769	-1.10411	2.4857e-07	0.121194	0.717209	0.121053	18.3679	0.813328	2.45182	0.0542831	0.333722	0.0147772	1.74368	0.23163	1.83762	1	Cluster_A
ARMH4	15188372	armadillo-like helical domain containing 4	ENSSSCT00000005588	-1.03455	-1.28846	-1.17985	-1.21635	-1.29103	-1.15944	7.14919e-09	0.457148	0.106231	0.22863	23.7125	1.53636	0.558075	0.0180791	2.30381	0.149266	1.38926	0.270035	2.68882	1
ARNT2	15310405	aryl hydrocarbon receptor nuclear translocator 2	ENSSSCT00000001996	1.1706	1.24323	1.22723	1.38433	1.31744	1.33909	1.70019e-10	0.730606	0.101201	0.962144	29.8605	2.98853	0.119358	0.00597287	2.35504	0.2357	0.239619	0.0719454	4.15345	1	Cluster_B
ARPP21	15214779	cAMP-regulated phosphoprotein, 21kDa	AK238714	-1.43152	-1.56865	-1.10892	-1.56518	-1.5432	-1.22538	1.53687e-09	0.0174994	0.126448	0.0027751	26.1734	5.56707	5.87833	0.625158	2.12031	0.450988	3.67134	2.34267	8.82701	1	Cluster_A
ART4	15289254	ADP-ribosyltransferase 4	NM_001272094	-1.03779	1.03246	1.25842	-1.32959	1.58992	1.16072	0.148724	0.0657957	0.16533	0.00785988	1.9501	0.65119	3.47611	0.580384	1.83941	0.614228	3.14832	3.15393	13.858	1
ASAH2	15233325	N-acylsphingosine amidohydrolase 2	ENSSSCT00000011417	-1.28546	-1.38925	-1.55987	-1.57432	-1.89596	-1.50074	3.03658e-12	0.395323	0.380175	0.639869	37.1287	8.93554	0.73006	0.0878496	0.97848	0.235485	0.713287	0.514988	9.98756	1
ASAP1	15277912	ArfGAP with SH3 domain, ankyrin repeat and PH domain 1	AK237135	-1.1221	-1.22806	-1.1069	-1.13302	-1.23074	-1.17775	1.56603e-07	0.324686	0.270305	0.413466	19.0381	1.16096	0.981591	0.0299292	1.32904	0.0810462	1.02739	0.187953	2.53071	1	Cluster_A
ASB13	15203195	ankyrin repeat and SOCS box containing 13	AK400240	-1.20957	-1.1958	-1.24051	-1.02347	-1.55301	-1.08547	9.5248e-05	0.062704	0.000375891	0.0959551	10.3732	1.77972	3.55945	0.305346	8.68532	1.49013	1.86837	0.961666	7.12012	1
ASB9	15256415	ankyrin repeat and SOCS box containing 9	ENSSSCT00000035090	-1.01041	-1.02971	-1.01831	-1.05776	-1.33499	-1.18477	0.0010121	0.222349	0.977957	0.0588507	2.35492	0.332612	1.51173	0.10676	0.0222951	0.003149	2.12543	0.900596	5.86152	1	Cluster_A
ASIC1	15291907	acid-sensing (proton-gated) ion channel 1	XM_003126129	-1.11708	-1.29125	-1.11144	-1.21145	-1.49913	-1.12693	4.81151e-06	0.808266	0.379169	0.051589	14.2424	1.98177	0.0592622	0.00412304	0.981194	0.136529	2.19373	0.915746	5.77455	1	Cluster_A	IP
ASL	15268495	argininosuccinate lyase	AK345225	1.3422	1.04801	1.12078	1.72911	1.28126	1.55646	5.38208e-15	0.775026	0.0128018	0.0169685	50.0969	4.18234	0.0822201	0.00343208	4.59523	0.383633	2.76092	0.691487	3.46463	1	Cluster_B
ASPHD2	15225098	aspartate beta-hydroxylase domain containing 2	XM_001926554	-1.16093	-1.15386	-1.15719	-1.21227	-1.31286	1.00392	8.39009e-06	0.743446	0.138328	0.159825	13.5005	1.2127	0.107838	0.00484335	2.02603	0.181991	1.59163	0.428911	3.72779	1	Cluster_A
ASS1	15191219	argininosuccinate synthase 1	AK392182	-1.59061	-2.15092	-1.47063	-1.75151	-1.90535	-1.56203	2.85683e-10	0.675195	0.000574538	0.179277	28.9737	14.639	0.176834	0.0446727	8.17488	4.13037	1.52762	2.31549	20.9679	1	Cluster_A
ASTN1	15332261	astrotactin 1	---	-1.12758	-1.19701	-1.11395	-1.19025	-1.29845	1.03481	3.414e-05	0.462268	0.674306	0.00224171	11.6717	1.02505	0.545446	0.0239516	0.395948	0.0347736	3.77878	0.9956	3.64468	1	Cluster_A
ASTN2	15198601	astrotactin 2	XM_003122099	-1.21013	-1.65583	-1.26765	-1.32978	-1.51961	-1.25892	3.5088e-12	0.0606485	0.00473079	0.00617153	36.8553	4.87371	3.61736	0.239178	5.71433	0.755658	3.26977	1.29718	5.48793	1	Cluster_A
ATAD2	15278033	ATPase family AAA domain containing 2	AK235138	1.4308	1.25515	1.21078	1.06689	2.08058	1.27069	0.00638967	0.0176994	0.0488815	0.128132	5.37358	4.51117	5.85686	2.45844	3.13083	2.62836	1.71286	4.31389	34.8396	1	Cluster_B
ATF3	15332643	activating transcription factor 3	ENSSSCT00000035485	11.4151	8.3104	5.93739	9.70094	5.96459	9.40753	3.15396e-39	0.00187531	0.616788	0.199796	309.888	218.873	10.3183	3.6439	0.486054	0.343299	1.46648	3.10731	29.3113	1	Cluster_B	IP, NP
ATF6B	15315016	activating transcription factor 6 beta	NM_001123103	1.03175	1.09366	1.05683	1.09023	1.12782	-1.02993	0.00339464	0.0683889	3.69702e-05	0.189318	6.09344	0.182843	3.40944	0.0511528	11.5697	0.347168	1.49697	0.134757	1.24527	1
ATP12A	15205930	ATPase H+/K+ transporting non-gastric alpha2 subunit	XM_003357912	1.11579	1.06948	1.04693	-1.02057	1.28427	-1.00538	0.0751915	0.431714	0.253644	0.269252	2.6701	0.307498	0.624278	0.035947	1.39475	0.160624	1.29355	0.446908	4.77928	1
ATP13A3	15222101	ATPase type 13A3	XM_003483300	1.1738	1.23417	-1.02737	1.12183	1.31394	1.27793	2.42052e-06	0.24844	2.94994e-05	0.0221154	15.1729	1.39602	1.35097	0.0621493	11.8592	1.09113	2.62691	0.725083	3.8183	1
ATP1A1	15286124	ATPase, Na+/K+ transporting subunit alpha 1	ENSSSCT00000007385	-1.19691	-1.18723	-1.0976	-1.26431	-1.26502	-1.1341	1.77331e-15	0.643819	0.0241608	0.109812	52.5804	1.53672	0.215352	0.00314696	3.89513	0.11384	1.79622	0.15749	1.21289	1	Cluster_A	IP, NP
ATP1B4	15337871	ATPase, Na+/K+ transporting subunit beta 4	ENSSSCT00000032976	-1.05911	1.01841	1.18104	-1.0226	1.33688	-1.01281	0.213247	0.00946611	0.300715	0.00349945	1.57443	0.201147	7.05713	0.450804	1.21916	0.155758	3.55473	1.36244	5.30197	1
ATP2B1	15290666	ATPase plasma membrane Ca2+ transporting 2 subunit beta 1	NM_214352	-1.13589	-1.18879	-1.11005	-1.16922	-1.28058	-1.1044	3.99855e-10	0.965571	0.0296071	0.02871	28.405	1.26724	0.00187442	4.18119e-05	3.67331	0.163878	2.49434	0.333842	1.85145	1	Cluster_A	IP
ATP2B2	15216497	ATPase plasma membrane Ca2+ transporting 2 subunit beta 2	ENSSSCT00000013960	-1.24791	-1.74332	-1.40456	-1.56986	-1.69945	-1.43031	1.99744e-12	0.0264241	0.240545	0.12502	37.9263	8.35403	5.10873	0.562651	1.44959	0.319302	1.72621	1.1407	9.14121	1	Cluster_A	IP
ATP2B3	15220905	ATPase plasma membrane Ca2+ transporting 2 subunit beta 3	ENSSSCT00000012666	-1.40543	-1.74201	-1.3756	-1.60265	-1.7486	-1.53507	1.12284e-15	0.0139543	0.138747	0.192632	53.6221	9.9291	6.30845	0.584062	2.02286	0.374569	1.48717	0.826128	7.68448	1	Cluster_A
ATP2B3	15335454	ATPase plasma membrane Ca2+ transporting 3	ENSSSCT00000032842	-1.13906	-1.34569	-1.12769	-1.25072	-1.43754	-1.11356	7.52632e-06	0.0215356	0.0057416	0.0834346	13.6447	2.18661	5.48851	0.439776	5.49453	0.880516	1.94254	0.933896	6.65051	1
ATP2B4	15331112	ATPase plasma membrane Ca2+ transporting 2 subunit beta 4	DQ145551	1.11579	1.11055	1.17349	1.3629	1.13911	1.16502	5.11551e-13	0.119035	0.00355132	0.030365	40.5766	1.28487	2.48097	0.0392805	6.04172	0.191313	2.46579	0.23424	1.31411	1	Cluster_B
ATP5A1	15185251	ATP synthase F1 subunit alpha 1	EU650784	-1.02052	-1.0461	-1.13305	-1.15603	-1.14581	1.02872	0.000373607	0.169984	0.00174243	0.0199693	8.69269	0.30644	1.91622	0.0337759	6.86445	0.241989	2.6786	0.283283	1.46298	1
ATP5F1B	15292634	ATP synthase F1 subunit beta	AK392106	-1.11255	-1.08399	-1.07572	-1.08319	-1.18132	-1.04077	1.3397e-09	0.136365	0.190993	0.131494	26.3977	0.419141	2.26216	0.0179592	1.68899	0.0268176	1.69878	0.0809191	0.658934	1
ATP5MC1	15207979	ATP synthase membrane subunit C locus 1	NM_001025218	-1.17194	-1.16906	-1.03768	-1.127	-1.19901	1.01631	2.9542e-07	0.870191	0.229494	0.00243499	18.1193	0.555943	0.0268702	0.000412221	1.49829	0.0459712	3.73714	0.343993	1.27332	1
ATP5MC3	15239970	ATP synthase membrane subunit C locus 3	NM_001244862	1.03213	-1.08561	-1.05665	-1.09142	-1.16057	-1.04168	0.00198564	0.247886	0.363922	0.223613	6.71242	0.259678	1.35416	0.0261937	1.02323	0.0395847	1.40207	0.162722	1.60548	1
ATP5MF	15267948	ATP synthase membrane subunit F	NM_001097464	-1.12584	-1.02282	-1.03832	-1.08592	-1.16632	-1.035	5.78354e-09	0.374758	0.819336	0.000923578	24.0465	0.408796	0.79638	0.00676932	0.19974	0.00339562	4.22686	0.215573	0.70551	1
ATP5PD	15206395	ATP synthase peripheral stalk subunit D	NM_001244684	1.06777	-1.18543	-1.0115	-1.16542	-1.15289	1.02121	0.00164337	0.499683	0.0143093	0.000120209	6.93272	0.298099	0.459629	0.00988175	4.47175	0.19228	5.27384	0.680306	1.78445	1
ATP6AP2	15333602	ATPase H+ transporting accessory protein 2	ENSSSCT00000013393	-1.03303	-1.1001	-1.08755	-1.05798	-1.12655	-1.03812	5.16793e-05	0.00985123	2.04031e-05	0.19708	11.1431	0.25414	6.97956	0.0795909	12.3353	0.28133	1.47425	0.100869	0.946484	1
ATP6V0A2	15230128	ATPase H+ transporting V0 subunit A2	XM_003483415	-1.07028	1.0016	-1.05551	1.05248	-1.10463	-1.06642	0.0241608	0.0103485	0.0174229	0.0177135	3.89513	0.0755794	6.88397	0.0667868	4.25417	0.0825462	2.73922	0.159452	0.805248	1
ATP6V0A4	15252166	ATPase H+ transporting V0 subunit A4	ENSSSCT00000017984	-1.01625	1.09485	1.11443	-1.05174	1.38369	1.21959	0.0164807	0.0451663	0.0263999	0.115182	4.31551	0.649766	4.13633	0.311394	3.79829	0.57189	1.77053	0.799741	6.24846	1
ATP6V1A	15222456	ATPase, H+ transporting V1 subunit A	ENSSSCT00000013040	-1.114	-1.24046	-1.12941	-1.11311	-1.19342	-1.05889	1.91336e-08	0.963728	0.000471189	0.409346	22.1838	0.851405	0.0020806	3.99264e-05	8.41282	0.32288	1.03394	0.119046	1.59275	1
ATP6V1G2	15314841	ATPase H+ transporting V1 subunit G2	ENSSSCT00000035387	-1.26834	-1.36071	-1.06696	-1.17352	-1.38962	-1.25516	5.68789e-08	0.51333	0.0060498	0.300116	20.5337	2.41448	0.430968	0.025338	5.43536	0.639124	1.22856	0.433385	4.87984	1
ATP6V1H	15279236	ATPase, H+ transporting V1 subunit H	NM_214240	1.38671	1.09937	1.04306	1.17152	1.18704	1.33793	3.52316e-10	0.676076	0.120576	0.0111315	28.6185	1.63225	0.175818	0.00501384	2.17033	0.123784	2.97338	0.508756	2.36693	1
ATP7B	15203807	ATPase Cu2+ transporting, beta polypeptide	AB271959	1.00103	1.0153	-1.14933	-1.10358	-1.27016	-1.07559	0.00427808	0.4486	0.00732883	0.393249	5.8289	0.54918	0.579668	0.0273072	5.21895	0.491712	1.05998	0.299604	3.91	1
ATP8B2	15280478	ATPase phospholipid transporting 8B2	AK349528	1.49007	2.06076	1.85531	1.63183	1.69267	2.47588	1.30941e-15	0.160749	3.94754e-06	0.105987	53.2704	18.395	2.00281	0.345798	14.5089	5.01012	1.81525	1.88049	14.3305	1	Cluster_B
AUH	15229312	AU RNA binding protein/enoyl-CoA hydratase	AK233445	-1.03439	-1.2084	-1.07734	-1.07354	-1.23329	-1.11954	0.000579325	0.111968	0.0424068	0.534474	8.16495	0.656415	2.58075	0.103739	3.2839	0.264007	0.85102	0.205252	3.33636	1
AVEN	15312327	apoptosis and caspase activation inhibitor	ENSSSCT00000002502	-1.24456	-1.25909	-1.15804	-1.05083	-1.41484	-1.0974	1.20718e-05	0.0645081	0.00689003	0.102103	13.0205	1.61582	3.51029	0.217811	5.2885	0.656294	1.83523	0.683248	5.15008	1
AVPI1	15233743	arginine vasopressin-induced protein 1	AK235802	-1.15982	-1.13613	-1.14903	-1.11203	-1.41082	-1.20863	2.89676e-06	0.237099	0.0574481	0.561196	14.9282	1.65551	1.41817	0.0786364	2.9575	0.327982	0.815161	0.2712	4.60228	1
AWAT2	15334079	acyl-CoA wax alcohol acyltransferase 2	ENSSSCT00000033454	1.00088	1.01862	-1.03349	-1.06635	1.38405	1.08922	0.20472	0.0358941	0.205482	0.184303	1.61681	0.285212	4.54889	0.40122	1.61295	0.284531	1.51209	0.800215	7.32076	1
AWN	15302817	spermadhesin AWN protein	ENSSSCT00000003309	-1.50531	-2.47303	-1.62155	-1.93676	-2.39122	-1.98771	8.43454e-15	0.342916	8.14836e-05	0.0303859	49.1106	22.6618	0.909881	0.209929	10.5687	4.87684	2.46544	3.41298	19.1499	1
B3GALT1	15236408	beta-1,3-galactosyltransferase 1	XM_001924720	-1.05961	1.05876	-1.29058	-1.11891	-1.39101	-1.22333	0.000132057	0.00102402	0.267371	0.0213842	9.9664	1.22891	11.5889	0.714489	1.34031	0.165268	2.64394	0.978039	5.11718	1
B3GAT2	15192977	beta-1,3-glucuronyltransferase 2	XM_003121263	-1.15518	-1.38691	-1.08817	-1.20727	-1.43267	-1.11564	0.000950838	0.112105	0.751167	0.238029	7.57551	2.08596	2.57876	0.355038	0.287116	0.0790591	1.36591	1.12833	11.4273	1
B4GALNT1	15288453	beta-1,4,-N-acetyl-galactosaminyl transferase 1	---	-1.15964	-1.30779	-1.25993	-1.13809	-1.37503	-1.22484	3.65042e-11	0.981395	0.376281	0.170546	32.5556	2.31768	0.000547111	1.94748e-05	0.98902	0.0704097	1.55554	0.332222	2.95444	1	Cluster_A
B4GAT1	15260859	beta-1,4-glucuronyltransferase 1	ENSSSCT00000014145	-1.067	-1.26627	-1.28749	-1.17004	-1.40491	-1.17624	1.53437e-08	0.898864	0.150597	0.0230565	22.5234	2.78714	0.0162527	0.00100559	5.63791	0.697657	2.60578	0.967348	5.13538	1	Cluster_A
BAALC	15283219	BAALC binder of MAP3K1 and KLF4	NM_001129969	2.92062	1.77594	2.11585	2.5942	2.02466	2.44982	8.56727e-19	0.865713	0.00500392	0.159619	71.584	34.0172	0.0287748	0.00683699	5.65051	2.68516	1.59234	2.27008	19.7211	1	Cluster_B
BACE1	15330487	beta-secretase 1	AK346260	-1.01452	-1.12055	-1.0373	-1.06371	-1.15748	-1.08822	0.000357959	0.0212455	0.662836	0.30856	8.74447	0.336666	5.51385	0.106143	0.413271	0.0159111	1.21172	0.139955	1.59777	1
BACE2	15218783	beta-secretase 2	AK232199	-1.09525	-1.11621	-1.09551	-1.00017	-1.18216	-1.10104	0.00058232	0.0108218	1.54818e-06	0.391614	8.15877	0.427949	6.79735	0.17827	15.7865	0.828044	1.06267	0.16722	2.17678	1
BACH1	15218557	BTB domain and CNC homolog 1	XM_003132749	1.27459	1.13726	1.07658	1.4524	1.23064	1.30975	2.43673e-11	0.287668	0.00164916	0.312165	33.2804	2.43136	1.14515	0.0418307	6.92861	0.506183	1.20465	0.264023	3.03187	1	Cluster_B
BAIAP2L1	15267833	BAI1 associated protein 2 like 1	---	-1.08568	-1.15888	-1.44037	-1.29408	-1.66946	-1.28128	1.14431e-13	0.000155501	0.161078	0.000306018	43.5923	3.69796	15.7122	0.666439	1.86663	0.158347	4.79061	1.21917	3.52047	1	Cluster_A
BAT5	15314897	abhydrolase domain containing 16A	NM_001195326	-1.20773	-1.17346	-1.03859	-1.05327	-1.20709	-1.22259	5.29416e-06	0.505085	0.582388	0.0142502	14.1142	0.939391	0.448125	0.0149128	0.544154	0.036217	2.849	0.56886	2.7621	1
BCAN	15280119	brevican	XM_003481432	-1.25046	-1.38617	-1.19717	-1.16982	-1.42772	-1.22432	4.22695e-07	0.196964	1.32929e-07	0.0360125	17.6068	2.86899	1.6918	0.137837	19.2777	3.14125	2.37866	1.16279	6.76233	1
BCAS4	15247591	breast carcinoma amplified sequence 4	NM_001123082	1.02309	-1.22504	-1.15033	-1.1534	-1.32824	-1.05863	0.000773143	0.563371	0.00732003	0.25101	7.82076	0.968328	0.336598	0.020838	5.2203	0.646352	1.33491	0.495845	5.13833	1
BCL10	15282389	B-cell CLL/lymphoma 10	NM_001103213	1.13738	1.07044	1.12431	1.08483	1.11491	1.04519	5.20676e-07	0.350364	0.000917194	0.260728	17.3107	0.421546	0.882057	0.0107398	7.61813	0.185515	1.31257	0.0958907	1.0106	1
BCL2L11	15275130	BCL2-like 11 (apoptosis facilitator)	NM_001252194	1.03962	1.09265	1.15693	1.23663	1.2625	1.15817	9.63471e-05	0.0764374	0.0174357	0.504272	10.3589	1.06128	3.21882	0.164887	4.25337	0.435764	0.892638	0.274357	4.25174	1
BCL6	15222004	BCL transcription repressor	XM_003358748	1.1751	1.10705	1.15877	1.57901	1.24887	1.12647	3.62632e-11	0.433392	0.811642	0.000846078	32.5674	2.32177	0.619724	0.0220904	0.209221	0.0149156	4.27134	0.913524	2.95858	1	Cluster_B	IP
BDNF	15255230	brain-derived neurotrophic factor	NM_214259	-1.22818	-1.5519	-1.52012	1.42507	-2.07818	-1.17111	2.52093e-07	0.00190264	0.000646576	3.15553e-12	18.3476	3.66287	10.2883	1.02696	8.03369	1.60383	16.1583	9.67743	8.28496	1
BECN1	15207199	beclin 1	ENSSSCT00000018925	-1.07975	-1.06696	-1.0659	-1.00669	-1.17001	1.04051	0.0267381	0.1133	0.0392359	0.0809128	3.7844	0.149684	2.56142	0.050656	3.36785	0.133208	1.95874	0.232423	1.64145	1
BEND6	15315395	BEN domain containing 6	---	-1.10144	-1.20547	-1.06277	-1.1664	-1.21543	-1.05502	7.3703e-05	0.904769	0.0998967	0.080088	10.6947	0.795207	0.0144013	0.000535403	2.36875	0.176129	1.96415	0.438132	3.08573	1	Cluster_A
BGN	15338551	biglycan	ENSSSCT00000013956	1.44401	1.79011	1.51362	1.12173	1.46794	1.45717	9.53488e-10	0.558712	5.84326e-05	0.44914	26.9564	6.94799	0.344719	0.0444256	10.9876	2.83204	0.972418	0.75192	10.6966	1
BMP4	15196583	bone morphogenetic protein 4	NM_001101031	1.27206	1.58949	1.68174	1.47148	1.79081	1.73407	4.78942e-08	0.647535	2.54591e-07	0.684128	20.7912	10.3291	0.210552	0.0523012	18.3334	9.10805	0.657336	0.979697	20.6173	1
BMPR2	15237349	bone morphogenetic protein receptor type 2	NM_001204900	-1.14817	-1.13696	-1.05292	1.0232	-1.16471	-1.03815	0.000924785	0.134385	0.0154843	0.142675	7.60837	0.33894	2.28551	0.0509079	4.38441	0.195318	1.65419	0.221074	1.84875	1
BMX	15333195	BMX non-receptor tyrosine kinase	ENSSSCT00000032677	1.22343	1.22464	1.03252	1.07816	1.32583	1.10917	0.00037856	0.352358	0.000136273	0.2645	8.67677	1.21693	0.874747	0.0613424	9.92743	1.39234	1.30409	0.548702	5.82045	1
BOK	15238423	BOK, BCL2 family apoptosis regulator	---	-1.08411	-1.40343	-1.15903	-1.18221	-1.26691	-1.21185	5.837e-08	0.00211065	0.0112757	0.10032	20.495	1.86186	10.0732	0.457547	4.73644	0.43028	1.84465	0.502729	3.77005	1	Cluster_A
BPHL	15313882	biphenyl hydrolase-like (serine hydrolase)	NM_001243485	-1.03956	1.09769	1.10975	1.03585	1.18948	1.14003	0.000364445	0.160982	0.000321657	0.0673023	8.72273	0.428623	2.00055	0.0491522	8.8741	0.436061	2.05546	0.303008	2.03925	1
BRI3BP	15223876	BRI3 binding protein	XM_001924273	-1.27443	-1.07198	-1.18368	-1.05143	-1.19162	-1.04892	2.83841e-05	0.878887	0.00715067	0.212645	11.9088	0.779339	0.0233634	0.000764478	5.24666	0.343354	1.43095	0.280934	2.71586	1
BRINP1	15190322	BMP/retinoic acid inducible neural specific 1	ENSSSCT00000055699	-1.0533	-1.11509	-1.06722	-1.09275	-1.24268	-1.02204	0.000282118	0.153737	0.00104491	0.30362	9.03356	0.457516	2.07249	0.052482	7.46407	0.378027	1.22152	0.185597	2.10182	1	Cluster_A
BRINP1	15190322	BMP/retinoic acid inducible neural specific 1	XM_003480590	-1.2551	-1.60531	-1.14989	-1.34036	-1.52816	-1.21153	2.36363e-08	0.0567294	0.0056246	0.087439	21.8603	4.26453	3.73392	0.364208	5.51785	1.07643	1.91774	1.12234	8.09587	1
BRINP2	15328021	BMP/retinoic acid inducible neural specific 2	XM_003130332	-1.4921	-1.95465	-1.51063	-1.70825	-1.99375	-1.59497	3.87387e-14	0.0213229	0.00869239	0.130149	45.8424	14.1147	5.50706	0.847803	5.02725	1.54788	1.70437	1.57431	12.7777	1	Cluster_A	IP
BRP44	15279520	mitochondrial pyruvate carrier 2	AK343945	-1.22694	-1.07219	-1.15565	-1.16371	-1.16067	-1.02996	3.01797e-08	0.116472	0.121536	0.0691777	21.4883	0.775276	2.51638	0.0453943	2.16197	0.0780019	2.04108	0.220921	1.49728	1
BRSK1	15303961	BR serine/threonine kinase 1	AK344022	-1.10434	-1.19669	-1.09161	-1.11055	-1.25149	-1.02737	2.96771e-05	0.279436	0.0153524	0.151685	11.8515	0.731584	1.18527	0.0365831	4.39387	0.271231	1.62052	0.300101	2.56177	1	Cluster_A
BTBD3	15245927	BTB (POZ) domain containing 3	ENSSSCT00000022744	-1.21089	-1.3454	-1.08454	-1.29568	-1.23183	-1.06484	3.73673e-11	4.07854e-05	0.000261144	1.97048e-05	32.5139	1.6636	18.7858	0.480595	9.12771	0.467028	6.2293	0.956184	2.12338	1	Cluster_A
BTG2	15326827	BTG family, member 2	ENSSSCT00000028661	1.09808	1.51193	1.19778	1.20756	1.36222	1.33513	2.0237e-06	0.000504728	9.15173e-05	0.13503	15.418	3.05562	13.1078	1.29889	10.4232	2.06573	1.68431	1.00142	8.22471	1
C14H10orf53	15227248	chromosome 14 C10orf53 homolog	XM_001926271	-1.07213	-1.11353	1.15878	1.0626	1.24631	1.23159	0.000237316	0.00865617	0.173501	0.102303	9.24458	0.893744	7.23164	0.349569	1.78906	0.172962	1.83419	0.531975	4.01212	1
C15H2orf80	15241012	chromosome 15 C2orf80 homolog	ENSSSCT00000017579	-1.30569	-1.62926	-1.54743	-1.74959	-2.12428	-1.31983	4.54472e-06	0.420207	0.118993	0.744184	14.3191	11.0397	0.656241	0.252973	2.18423	1.68399	0.581382	1.3447	31.9955	1	Cluster_A
C2H11orf49	15262139	chromosome 2 C11orf49 homolog	NM_001244835	-1.07016	-1.06774	-1.11025	1.06416	-1.18601	-1.08	0.00971513	0.0113736	0.0846909	0.00152941	4.90271	0.26646	6.70123	0.182104	2.54365	0.138246	3.9716	0.647564	2.2555	1
C2H5orf15	15266734	chromosome 2 C5orf15 homolog	XM_003123938	1.44941	1.05414	1.61501	1.05838	1.73793	1.14393	4.10172e-05	0.00571961	0.280329	0.0118787	11.4371	3.7296	8.04913	1.3124	1.29148	0.42115	2.94069	2.87686	13.5331	1	Cluster_B
C3H2orf42	15271122	chromosome 3 C2orf42 homolog	ENSSSCT00000009124	-1.11412	-1.07646	-1.0638	-1.01781	-1.15218	1.0496	0.00642643	0.0570107	0.986204	0.0171531	5.3671	0.193095	3.72527	0.067013	0.0138941	0.000499878	2.75545	0.297404	1.49307	1
C3ORF58	15221497	chromosome 3 open reading frame 58	ENSSSCT00000012795	-1.14768	1.05853	-1.02222	1.01057	-1.22919	1.02232	0.150965	0.297331	0.00012377	0.0063567	1.93444	0.127614	1.09991	0.0362801	10.0468	0.662784	3.25493	0.644177	2.73773	1
C4BPA	15328716	complement component 4 binding protein alpha	ENSSSCT00000017061	1.08098	1.14435	1.32343	-1.26607	1.47086	1.22172	0.020449	0.0752852	0.344648	0.00335374	4.07795	0.983579	3.24473	0.391305	1.07902	0.260254	3.57611	2.58761	10.0096	1
C4H1orf68	15285602	chromosome 4 C1orf68 homolog	AK349947	1.03992	1.05962	1.13409	-1.13075	1.53236	1.09305	0.0877352	0.0276596	0.536572	0.0866836	2.50619	0.63706	5.02453	0.638603	0.627247	0.159443	1.92233	1.46594	10.5491	1
C5H12orf29	15290681	chromosome 12 open reading frame 29	ENSSSCT00000001010	-1.22095	-1.26167	-1.07913	-1.10061	-1.26671	-1.12185	1.02309e-05	0.206478	0.00104829	0.174176	13.2383	1.29455	1.62121	0.0792677	7.46026	0.729528	1.54378	0.452891	4.05823	1
C6H19orf18	15307393	chromosome 6 C19orf18 homolog	ENSSSCT00000004416	1.20296	1.1098	1.09714	-1.02494	1.40269	-1.00174	0.00120609	0.0532643	0.161578	0.000996181	7.29511	0.659863	3.84447	0.173872	1.86339	0.168549	4.18849	1.13658	3.75379	1
C8H4orf45	15322976	chromosome 8 C4orf45 homlog	XM_003129008	1.18804	-1.13601	1.09633	1.13242	1.43074	1.04288	0.00464682	0.000273998	0.498081	0.0326311	5.7347	0.873545	14.4474	1.10036	0.702879	0.107067	2.42907	1.11003	6.32153	1
CA1	15278710	carbonic anhydrase I	AY610134	1.48658	1.01272	1.11738	-1.18312	1.46148	-1.05117	0.0685724	0.000215209	0.000553488	2.68465e-05	2.76828	0.642333	14.984	1.73839	8.21958	1.90721	6.06382	4.22102	9.62937	1
CA2	15283661	carbonic anhydrase II	AK399951	-1.04046	1.187	1.0367	-1.16413	-1.5109	-1.33742	0.0039856	0.0110097	2.6876e-05	0.136219	5.90973	1.25334	6.76406	0.717261	11.9791	2.54052	1.67953	1.06858	8.80132	1
CAB39	15238014	calcium binding protein 39	AK350505	-1.07043	-1.0582	-1.10518	-1.07715	-1.16549	-1.02408	5.34066e-05	2.56817e-06	5.87516e-08	0.300684	11.1014	0.320385	25.5117	0.368132	20.4853	0.591201	1.22741	0.106269	1.19768	1
CABP1	15224830	calcium binding protein 1	XM_001928684	1.16812	-1.21094	-1.20874	1.23834	-1.33585	-1.14049	0.181129	0.0333102	0.000159174	3.49457e-06	1.7442	0.271542	4.68442	0.364642	9.73529	1.51562	7.17225	3.34978	6.46082	1
CACNA1A	15257201	calcium channel, voltage-dependent, P/Q type, alpha 1A subunit	ENSSSCT00000015024	-1.24509	-1.47961	-1.13481	-1.25847	-1.4055	-1.30981	3.06216e-08	0.002651	0.126034	0.241098	21.4662	3.41413	9.60355	0.763705	2.12376	0.337776	1.35845	0.64817	6.60043	1	Cluster_A	IP, NP
CACNA1C	15264530	calcium channel, voltage-dependent, P/Q type, alpha 1C subunit	XM_003123343	-1.2007	-1.47617	-1.13274	-1.29516	-1.50088	-1.25175	4.74263e-10	0.0518874	0.0351658	0.0523639	28.1181	3.52463	3.89058	0.243843	3.48641	0.437024	2.18602	0.822057	5.20206	1	Cluster_A	IP, NP
CACNA2D1	15331681	calcium channel, voltage-dependent, alpha 2/delta subunit 1	NM_214183	2.14439	1.93718	1.6049	2.47455	2.16817	2.38621	2.54752e-31	0.116507	0.45111	0.421711	185.095	27.2598	2.51589	0.185264	0.803727	0.118369	1.01441	0.44819	6.1119	1
CACNA2D2	15220128	calcium channel, voltage-dependent, alpha 2/delta subunit 2	XM_003132229	-1.27063	-1.83203	-1.27444	-1.58959	-1.90271	-1.47974	4.94142e-13	0.00628975	0.0142341	0.015749	40.6451	9.38132	7.86038	0.907129	4.47758	1.03347	2.79857	1.93781	9.57863	1	Cluster_A	IP, NP
CACNB3	15287720	calcium channel voltage dependent beta subunit 3	---	-1.16176	-1.34309	-1.03903	-1.09258	-1.2715	-1.06216	1.7077e-05	0.0578413	0.0088418	0.10209	12.5667	1.08492	3.69998	0.159715	5.00815	0.432368	1.8353	0.475341	3.58281	1	Cluster_A
CACNG3	15287550	voltage-dependent calcium channel gamma subunit 2	ENSSSCT00000000146	-1.46224	-2.11033	-1.48806	-1.2356	-1.70829	-1.60625	1.89066e-09	0.0466197	0.00157784	0.419952	25.8364	10.4089	4.07999	0.821866	6.98023	2.81217	1.01716	1.22937	16.7194	1	Cluster_A
CADPS	15216059	Ca2+-dependent secretion activator	ENSSSCT00000012572	-1.09107	-1.20766	-1.11252	-1.04766	-1.2114	1.00285	2.55241e-05	0.196299	8.56354e-05	0.108736	12.0456	0.523784	1.69688	0.0368931	10.5064	0.456851	1.80151	0.235007	1.80456	1
CALB1	15278644	calbindin 1	ENSSSCT00000006717	1.31397	2.38221	2.1003	1.1814	1.95706	2.42634	4.146e-13	0.28151	7.9251e-05	0.00316872	40.9933	17.9688	1.17503	0.257528	10.6035	4.64791	3.60464	4.74012	18.1909	1
CALB2	15295819	calbindin 2	ENSSSCT00000003025	1.13949	-1.0447	1.12689	1.05179	-1.77245	1.0135	0.704026	0.397794	0.552291	0.00233628	0.352428	0.14944	0.722427	0.153165	0.597947	0.253547	3.75798	4.78048	17.5972	1
CALHM4	15184985	calcium homeostasis modulator family member 4	AY610480	-1.12744	-1.39103	-1.19989	-1.38058	-1.58341	-1.13604	2.96792e-07	0.175977	3.20587e-05	0.0569694	18.1126	3.27218	1.86292	0.168275	11.7523	2.12314	2.14231	1.16107	7.49727	1
CALN1	15268449	calneuron 1	---	-1.40198	-1.71649	-1.2314	-1.60488	-1.71922	-1.75217	1.17403e-10	0.130062	0.163433	0.572622	30.5001	9.72626	2.3379	0.372769	1.85146	0.590418	0.800061	0.765401	13.2341	1	Cluster_A
CALN1	15268451	calneuron 1	ENSSSCT00000008475	-1.54462	-1.80391	-1.29315	-1.63675	-1.75389	-1.71672	6.4249e-11	0.201608	0.108846	0.734634	31.5536	11.3569	1.65684	0.298169	2.27815	0.819963	0.593536	0.640885	14.9369	1
CALY	15235012	calcyon neuron-specific vesicular protein	XM_001926955	-1.18147	-1.36863	-1.14519	-1.40329	-1.4883	-1.26423	2.92156e-09	0.131212	0.176214	0.468126	25.134	3.56024	2.32378	0.164582	1.77288	0.251129	0.944309	0.401285	5.87848	1	Cluster_A	IP, NP
CAMK1D	15203043	calcium/calmodulin dependent protein kinase 1D	ENSSSCT00000026201	-1.03465	-1.1324	-1.05285	-1.13892	-1.21751	-1.04778	0.00116286	0.117376	0.00267097	0.176149	4.70212	0.369624	2.50379	0.0984091	6.36919	0.50067	1.53748	0.362574	3.26224	1	Cluster_A	IP, NP
CAMK2D	15321465	calcium/calmodulin-dependent protein kinase 2D	ENSSSCT00000009990	-1.06729	-1.18528	-1.0315	-1.16362	-1.36328	-1.1108	1.18517e-05	0.416883	0.0686482	0.126494	13.0447	0.978195	0.66572	0.0249606	2.76711	0.2075	1.71985	0.386906	3.11201	1	Cluster_A
CAND1	15295331	cullin associated and neddylation dissociated 1	AK394763	-1.08611	-1.12103	-1.19459	-1.14947	-1.18561	-1.03999	7.94308e-06	0.0209962	0.00200354	0.407726	13.5732	0.722351	5.53592	0.147308	6.702	0.356674	1.03653	0.165489	2.20859	1
CAPN5	15322539	calpain 5	ENSSSCT00000016228	-1.20877	-1.21499	-1.05617	-1.03537	-1.39941	-1.13479	1.89266e-05	0.878601	0.606077	0.142573	12.4329	1.25837	0.0234746	0.00118797	0.503782	0.0509892	1.65458	0.502394	4.20034	1	Cluster_A
CARHSP1	15269180	calcium regulated heat stable protein 1	AK394945	1.42342	1.06269	1.5164	1.19387	1.70227	1.11888	0.00327549	0.0254683	0.350979	0.152972	6.13443	3.74107	5.17679	1.57853	1.06035	0.646653	1.61586	2.95628	25.3087	1	Cluster_B
CARMIL3	15317535	capping protein regulator and myosin 1 linker 3	ENSSSCT00000042740	-1.23763	-1.27495	-1.12913	-1.07994	-1.27442	-1.07219	1.36876e-07	0.773831	0.00835749	0.281599	19.2348	1.2815	0.0831208	0.00276892	5.07132	0.337872	1.26685	0.253209	2.7649	1	Cluster_A
CASK	15336289	calcium/calmodulin-dependent serine protein kinase	ENSSSCT00000013399	1.13565	1.17022	1.16157	1.23028	1.2019	1.39368	4.58548e-16	0.340539	3.90102e-05	0.212439	55.6971	1.85493	0.918933	0.015302	11.5011	0.38303	1.4315	0.143024	1.38211	1	Cluster_B
CASP12	15330145	caspase 12	ENSSSCT00000016360	1.06031	-1.00849	1.05646	1.03949	1.34083	1.01424	0.0266782	0.324044	0.133107	0.171908	3.78684	0.558308	0.984213	0.0725531	2.06641	0.304658	1.5511	0.686053	6.1185	1
CASP9	15304703	caspase 9	ENSSSCT00000025859	-1.13999	-1.1917	1.10206	1.04398	-1.27125	-1.08575	0.0582622	0.629823	0.0287836	0.0781655	2.94243	0.336239	0.234033	0.0133718	3.70403	0.423269	1.97695	0.677735	4.74232	1
CASZ1	15298509	castor zinc finger 1	XM_003356145	-1.24751	-1.50106	-1.23546	-1.25346	-1.39526	-1.27157	6.44067e-11	0.0107866	0.0169747	0.20888	31.5493	3.70025	6.80364	0.398981	4.28292	0.502321	1.44116	0.507078	4.86731	1	Cluster_A
CASZ1	15304479	castor zinc finger 1	XM_003127581	-1.30775	-1.7321	-1.21206	-1.35446	-1.63205	-1.6039	1.08489e-11	0.0388829	0.0126649	0.171304	34.7528	7.15556	4.40453	0.453444	4.60718	0.948613	1.55306	0.959323	8.54481	1
CBL	15326211	Cbl proto-oncogene	XM_003129932	-1.12271	-1.21898	-1.13239	-1.14435	-1.20809	-1.17714	2.32088e-12	0.330538	3.80738e-06	0.681624	37.6396	1.17513	0.957991	0.0149545	14.5577	0.454501	0.660492	0.061863	1.29566	1	Cluster_A
CBLN4	15249943	cerebellin 4 precursor	NM_001123092	1.32416	1.15793	1.20594	1.87375	1.97259	1.61009	5.31064e-11	0.295114	0.0744779	0.843857	31.8897	8.99403	1.11012	0.156546	2.68025	0.755926	0.448836	0.379764	11.7045	1	Cluster_B
CCDC104	15271436	coiled-coil domain containing 104	NM_001244775	-1.0445	-1.12971	-1.15185	-1.14464	-1.19168	-1.04044	0.000187925	0.214581	0.000102774	0.450457	9.53071	0.627434	1.56409	0.0514843	10.2782	0.676646	0.970444	0.191661	2.73206	1
CCDC105	15257423	coiled-coil domain containing 105	XM_003123455	-1.31165	-1.32456	-1.28812	-1.15946	-1.49267	-1.20423	1.48676e-06	0.961119	0.0699189	0.678767	15.8424	3.25198	0.00239089	0.000245389	2.74755	0.56399	0.664094	0.408956	8.51872	1	Cluster_A
CCDC141	15240301	coiled-coil domain containing 141	ENSSSCT00000017424	-1.21036	-1.46087	-1.31519	-1.35736	-1.60638	-1.23969	7.01055e-12	0.00225769	9.27432e-08	0.29972	35.5593	4.72494	9.93402	0.659991	19.8072	2.63187	1.22935	0.490051	5.5143	1
CCDC158	15323410	coiled-coil domain containing 158	XM_003129094	-1.14191	-1.38786	-1.16155	-1.09601	-1.43272	-1.09215	0.000163806	0.952667	0.00716887	0.325578	9.69989	1.83629	0.0035448	0.000335534	5.2438	0.992706	1.17887	0.66952	7.85638	1	Cluster_A
CCDC166	15286999	coiled-coil domain containing 166	ENSSSCT00000007616	-1.09413	-1.16017	1.04261	1.01163	-1.40167	1.10749	0.325227	0.920951	0.804166	0.161902	1.13857	0.267857	0.00990785	0.00116545	0.218523	0.0514093	1.58447	1.11828	9.76319	1
CCDC172	15228649	coiled-coil domain containing 172	ENSSSCT00000011655	-1.11445	-1.22428	-1.37226	1.23411	-1.36258	-1.21705	0.0015068	0.00120718	0.000228263	0.000137341	7.03407	1.3367	11.2407	1.06805	9.29216	1.76581	5.20454	2.96708	7.88632	1
CCDC18	15286793	coiled-coil domain containing 18	ENSSSCT00000007552	-1.18819	-1.00972	-1.06838	1.03879	-1.24843	-1.03943	0.037967	0.00497275	0.351764	0.0845175	3.40341	0.312164	8.32845	0.381948	1.05806	0.0970462	1.93572	0.532641	3.80643	1
CCDC6	15232334	coiled-coil domain containing 6	AK236864	-1.14196	-1.19827	-1.10317	-1.18975	-1.29018	-1.21477	3.45918e-08	0.764707	0.0473928	0.771771	21.2815	1.47419	0.0901737	0.00312321	3.16411	0.219181	0.545938	0.113453	2.87474	1	Cluster_A
CCDC60	15230536	coiled-coil domain containing 60	AK347202	-1.58295	-2.32597	-1.3107	-2.10931	-2.40756	-1.72561	1.70449e-11	0.108292	0.0412081	0.0529375	33.9272	19.8963	2.63549	0.772781	3.31486	1.94397	2.18038	3.836	24.3374	1	Cluster_A
CCDC83	15325353	coiled-coil domain containing 83	ENSSSCT00000016268	1.0076	-1.02973	1.02888	-1.03256	1.29293	1.05441	0.140912	0.00136893	0.00338492	0.00831177	2.00662	0.168982	10.976	0.462154	6.09672	0.513418	3.12024	0.788286	3.4948	1
CCL25	15256563	chemokine (C-C motif) ligand 25	ENSSSCT00000014845	-1.01867	1.0997	1.01777	-1.08567	1.21354	-1.00944	0.45074	0.719474	0.603337	0.019765	0.804564	0.0591828	0.129878	0.00477683	0.508367	0.0373949	2.68381	0.592253	3.05269	1
CCL26	15273447	C-C motif chemokine ligand 26	NM_001078665	1.69693	1.51535	-1.02163	1.07695	1.77612	-1.01643	0.0015831	0.574077	0.124605	0.00767905	6.97634	3.36876	0.318426	0.0768812	2.13575	1.03132	3.16001	4.57775	20.0397	1
CCT2	15288782	chaperonin containing TCP1, subunit 2 (beta)	ENSSSCT00000000535	-1.08115	-1.19306	-1.10359	1.02641	-1.17068	-1.12472	5.27376e-07	0.821987	0.00485847	0.00315993	17.2926	0.505617	0.0509417	0.000744743	5.68404	0.166196	3.60604	0.316311	1.21342	1
CCT6A	15273607	chaperonin containing TCP1, subunit 6A (zeta 1)	AY610017	-1.01017	-1.16704	-1.08568	-1.01892	-1.19725	1.07778	0.0703998	0.129599	6.85651e-05	0.109837	2.74024	0.191996	2.34363	0.0821036	10.7857	0.755703	1.7961	0.377532	2.90771	1
CD151	15260338	CD151 molecule	NM_001243865	1.16113	1.27214	1.33909	1.18815	1.65969	1.02987	0.000949714	0.89274	0.0101512	0.403001	7.57691	2.71619	0.0182932	0.0032789	4.85363	1.73995	1.04412	1.12289	14.877	1	Cluster_B
CD1E	15284865	CD1E antigen	NM_001097492	1.02035	-1.02265	1.20865	1.05514	1.49908	1.17076	0.00111234	0.0200747	0.00493095	0.0903955	7.39035	1.15647	5.61996	0.439718	5.6672	0.88683	1.90011	0.892012	6.49411	1
CD244	15279743	CD244 molecule	ENSSSCT00000006985	1.02222	1.01643	1.12792	1.00762	1.31063	-1.21116	0.0815999	0.442505	0.0462013	0.0117128	2.58313	0.327937	0.595464	0.037798	3.19152	0.405173	2.94777	1.12268	5.26855	1
CD70	15256342	CD70 molecule	NM_001044531	1.11639	1.33626	1.28078	1.34169	1.44351	1.38728	2.34106e-07	0.754065	0.379904	0.796441	18.4544	3.69304	0.0987986	0.00988563	0.97921	0.195956	0.51363	0.308358	8.30484	1
CD70	15263571	CD70 molecule	NM_001044531	1.09106	1.31472	1.2414	1.34623	1.48287	1.44924	3.39293e-07	0.649065	0.381898	0.855454	17.9207	3.81098	0.208594	0.0221796	0.973852	0.207097	0.432195	0.275729	8.82531	1
CD9	15289722	CD9 molecule	NM_214006	-1.16561	-1.24407	-1.09525	-1.2631	-1.18677	-1.17745	1.84071e-11	0.990058	0.00209093	0.30427	33.7875	1.46708	0.000156207	3.39132e-06	6.65243	0.288854	1.22023	0.15895	1.80197	1
CD97	15257317	CD97	ENSSSCT00000015050	1.31967	1.27978	1.20137	1.24389	1.23304	1.10432	4.05035e-09	0.428085	0.105723	0.329775	24.6115	2.09188	0.634215	0.0269529	2.30887	0.196245	1.17098	0.298586	3.52733	1
CDC42SE2	15259353	CDC42 small effector 2	AK348740	1.12538	1.14426	1.2697	1.1512	1.42417	1.50305	1.61574e-13	1.09897e-05	1.19989e-10	0.00103932	42.8879	2.84989	21.9124	0.728038	30.4623	2.02421	4.167	0.830689	2.75766	1	Cluster_B
CDCP1	15215080	CUB domain containing protein 1	AK396753	1.76692	1.51715	1.08171	1.62262	1.44595	1.48387	1.50836e-14	0.780059	0.00428109	0.00599581	47.8503	7.34508	0.0784841	0.00602369	5.8281	0.89462	3.28428	1.51242	6.37029	1	Cluster_B
CDH7	15195740	cadherin 7	AK235827	-1.20913	-1.70828	-1.23692	1.03768	-1.51848	-1.28085	8.06278e-08	0.201499	0.00193211	0.0121377	20.0143	3.45389	1.65765	0.143031	6.74418	1.16385	2.92983	1.51681	7.16169	1	Cluster_A
CDH7	15187523	cadherin 7	AK235827	-1.44767	-1.41848	-1.19162	-1.1477	-1.55627	-1.3108	6.69288e-09	0.82344	0.0963315	0.324025	23.8163	4.17878	0.0500996	0.00439522	2.40719	0.422362	1.18181	0.62208	7.28155	1
CDK2	15288244	cyclin dependent kinase 2	AK238749	-1.27052	-1.18034	-1.28667	-1.09245	-1.38261	-1.11104	3.2232e-06	0.00536369	2.73984e-07	0.16932	14.7832	1.91728	8.17718	0.530262	18.2276	2.364	1.55956	0.606793	5.38227	1
CDK7	15244752	cyclin-dependent kinase 7	ENSSSCT00000018470	-1.1138	-1.15385	-1.12184	-1.12485	-1.1826	-1.0356	9.61602e-06	0.0659719	0.0197157	0.427022	13.3201	0.65624	3.47149	0.0855149	4.11808	0.202885	1.00614	0.148708	2.04458	1
CDKN1A	15309380	cyclin-dependent kinase inhibitor 1A	AK232851	2.68635	1.82939	1.43878	2.80957	1.86751	1.84573	6.20001e-22	0.0767492	0.0759018	0.00182648	93.1092	24.7304	3.21188	0.426549	2.66009	0.706538	3.88202	3.09327	11.0227	1	Cluster_B	IP
CDKN2B	15188677	cyclin-dependent kinase inhibitor 2B	NM_214124	1.67588	1.49101	1.45444	1.76532	1.54908	1.93866	4.18005e-23	0.0271959	0.443094	0.0137456	102.147	12.3914	5.05566	0.306649	0.822008	0.0997174	2.86717	1.04345	5.03434	1	Cluster_B	IP
CDKN2C	15306822	cyclin dependent kinase inhibitor 2C	AK400624	-1.3515	-1.16065	-1.07499	-1.11791	-1.37551	-1.10245	0.00116831	0.989748	0.295239	0.593938	7.33254	1.54281	0.000166095	1.74737e-05	1.23808	0.2605	0.772209	0.487433	8.73187	1
CDKN2D	15256746	cyclin-dependent kinase inhibitor 2D	AK394291	-1.17902	-1.27976	-1.14776	-1.38967	-1.42327	-1.15056	1.86523e-07	0.341022	0.246965	0.0731295	18.7836	2.97048	0.917087	0.0725151	1.42234	0.224932	2.01196	0.95453	6.56291	1	Cluster_A
CDKN3	15188248	cyclin-dependent kinase inhibitor 3	NM_214320	1.61347	1.17837	1.10586	2.79611	1.67464	1.73539	9.19645e-23	0.424302	3.34783e-07	5.04754e-05	99.4435	12.1861	0.644715	0.0395028	17.9399	2.19841	5.72874	2.10606	5.08555	1	Cluster_B	IP
CDO1	15266414	cysteine dioxygenase type 1	ENSSSCT00000015537	-1.29068	-1.07638	-1.13872	-1.19838	-1.26559	1.01783	7.2245e-06	9.46889e-06	2.54961e-06	0.00979117	13.6991	1.01147	22.2747	0.822321	15.102	1.11505	3.03791	0.672906	3.06413	1
CDR2L	15210643	cerebellar degeneration-related protein 2-like	ENSSSCT00000027156	-1.02963	-1.0507	-1.1657	-1.01615	-1.3677	-1.11633	0.00079517	0.359856	0.608812	0.0758468	7.78739	0.774809	0.847756	0.0421739	0.499224	0.0496705	1.9928	0.594822	4.12906	1
CDS1	15324590	CDP-diacylglycerol synthase 1	ENSSSCT00000010110	-1.03368	-1.14326	-1.14882	-1.13675	-1.31197	-1.04781	0.000137125	0.326107	0.505429	0.217102	9.91971	0.791001	0.975809	0.0389057	0.687989	0.0548604	1.41906	0.339469	3.30922	1
CEBPD	15279379	CCAAT enhancer binding protein delta	ENSSSCT00000006875	1.41434	1.42153	1.16358	1.49526	1.44594	-1.00403	1.13226e-07	0.745476	0.40322	0.00559759	19.5131	3.73411	0.106076	0.0101496	0.918285	0.175727	3.31879	1.90529	7.94162	1
CEBPZOS	15271930	CEBPZ opposite strand	AK391287	-1.10908	-1.11883	-1.08155	-1.07795	-1.29716	-1.01483	0.00341247	0.010523	0.000327685	0.209624	6.08743	0.605635	6.85156	0.340829	8.85157	0.880638	1.43913	0.429536	4.12882	1
CELF3	15280723	CUGBP, Elav-like family member 3	XM_003481451	1.35146	1.21734	1.33528	1.38364	1.4124	1.37561	4.91587e-12	0.0254174	0.10317	0.593442	36.2212	4.44361	5.18049	0.317771	2.33469	0.286419	0.772853	0.28444	5.09121	1
CENPQ	15310267	centromere protein Q	XM_003128431	-1.27675	1.26461	-1.38128	1.21199	-1.53019	-1.03766	0.04525	4.85822e-06	0.222477	0.0110978	3.21393	1.21914	23.9161	4.53605	1.53048	0.580556	2.97491	3.38542	15.7422	1
CEP97	15218275	centrosomal protein 97kDa	XM_003132698	-1.11149	-1.09547	-1.10724	-1.077	-1.15236	-1.10208	2.76725e-06	0.000741333	1.06933e-05	0.134099	14.9904	0.516144	12.2781	0.211378	13.18	0.453809	1.68808	0.17437	1.42891	1
CES1	15296288	carboxylesterase 1	NM_214246	1.08915	1.06058	1.23513	1.08289	1.40384	1.2847	0.0043868	0.263199	0.362441	0.125734	5.80029	1.44169	1.26901	0.157709	1.0274	0.255366	1.72312	1.28487	10.315	1
CES1	15296292	carboxylesterase 1	NM_214246	-1.01922	1.17921	1.30548	-1.0209	1.7636	1.26791	0.00262846	0.106243	0.0410639	0.0445773	6.3877	2.10678	2.6669	0.439798	3.31864	1.09455	2.26913	2.24521	13.6875	1
CES1	15302174	carboxylesterase 1	NM_214246	1.09764	1.3069	1.11752	-1.23031	1.99256	1.32397	0.0109254	0.408152	0.00132754	0.009793	4.77162	2.22953	0.691171	0.161475	7.18243	3.35598	3.03782	4.25825	19.3908	1
CFAP20	15296214	cilia and flagella associated protein 20	NM_001244786	-1.01925	-1.06294	-1.10046	-1.1444	-1.17207	-1.03876	1.0404e-06	0.00331688	8.5637e-08	0.0106536	16.3378	0.522457	9.14574	0.146233	19.925	0.637171	2.99546	0.28737	1.3271	1
CGA	15193100	glycoprotein hormones, alpha polypeptide	ENSSSCT00000031283	1.07411	-1.06979	1.21846	1.08901	1.62425	-1.10654	0.0589958	0.0049482	0.743115	0.00220818	2.92903	0.714361	8.33836	1.01682	0.297969	0.0726716	3.78638	2.77037	10.1214	1
CGRRF1	15188263	cell growth regulator with ring finger domain 1	ENSSSCT00000027967	1.14362	1.17424	1.12472	1.10142	1.22375	1.10579	6.86226e-06	0.477018	0.130392	0.505414	13.7676	0.927173	0.510289	0.0171826	2.08804	0.140618	0.89104	0.18002	2.7948	1	Cluster_B
CHAC2	15276474	ChaC cation transport regulator homolog 2	AK346856	-1.22079	-1.25597	-1.2389	-1.20926	-1.63153	-1.12868	3.59873e-07	0.101633	0.0311786	0.135721	17.8365	2.96457	2.74014	0.227717	3.61705	0.601184	1.68152	0.838449	6.89764	1
CHCHD1	15226816	coiled-coil-helix-coiled-coil-helix domain containing 1	NM_001190155	-1.19049	-1.04349	-1.00802	-1.11167	-1.22354	-1.03701	0.000973822	0.380334	0.817389	0.24821	7.54727	0.511577	0.777891	0.0263639	0.20213	0.013701	1.34148	0.272789	2.813	1
CHCHD7	15284125	coiled-coil-helix-coiled-coil-helix domain containing 7	ENSSSCT00000006845	-1.05052	-1.11827	-1.10852	-1.03613	-1.15502	-1.027	0.00100894	0.922182	0.000569419	0.13244	7.50542	0.330981	0.00960062	0.000211689	8.18559	0.360976	1.69487	0.224227	1.83011	1
CHD6	15249468	chromodomain-helicase-DNA-binding protein 6	ENSSSCT00000008053	1.10137	1.15351	1.056	1.18774	1.11543	1.2328	1.26218e-12	0.266438	0.0473137	0.252057	38.8097	0.843843	1.25179	0.0136089	3.1659	0.0688366	1.33247	0.0869159	0.902339	1	Cluster_B
CHGA	15313307	chromogranin A	NM_001164005	-1.0648	-1.09345	-1.08041	-1.29011	-1.39933	-1.3311	1.58632e-06	0.937524	0.313384	0.222225	15.7529	2.04883	0.00618104	0.000401954	1.1767	0.153042	1.40565	0.548459	5.3975	1
CHI3L1	15332091	chitinase 3-like 1	ENSSSCT00000016859	-1.54236	-1.58629	-1.10711	-1.3767	-1.41629	-1.24466	3.15114e-09	0.577986	1.59482e-13	0.0043091	25.0127	4.91828	0.311956	0.0306702	42.9144	8.43833	3.45017	2.03524	8.16022	1
CHID1	15253461	chitinase domain containing 1	NM_001243810	1.05309	-1.01014	-1.07224	1.01463	-1.21149	1.00317	0.29731	0.535826	0.808619	0.0224872	1.23088	0.0833596	0.386544	0.0130891	0.212972	0.0144232	2.61846	0.531994	2.81053	1
CHMP2B	15222668	charged multivesicular body protein 2B	ENSSSCT00000013128	-1.24134	-1.29079	-1.13996	-1.18881	-1.29894	-1.05017	9.19523e-09	0.398389	0.105678	0.043915	23.3182	1.65962	0.7206	0.0256435	2.30932	0.164361	2.27684	0.486146	2.95367	1
CHMP4C	15278733	charged multivesicular body protein 4C	ENSSSCT00000052635	-1.1295	-1.23934	-1.14398	-1.24143	-1.37718	-1.13997	0.000129289	0.194975	0.461817	0.0459773	9.99267	0.932681	1.70707	0.079666	0.779823	0.072786	2.2532	0.630918	3.87347	1	Cluster_A
CHMP6	15205989	charged multivesicular body protein 6	XM_003131152	-1.043	-1.18484	-1.10801	1.0422	-1.30101	-1.03084	0.00174241	0.8081	0.0129841	0.00701182	6.86447	0.466299	0.0593674	0.0020164	4.57953	0.311085	3.20567	0.653278	2.81907	1
CHODL	15218522	chondrolectin	ENSSSCT00000034102	-1.50964	-1.84511	-1.20885	-2.19908	-1.47776	-1.2495	1.50322e-10	0.00468437	0.132214	0.0025642	30.0725	9.45807	8.4482	1.32852	2.07347	0.652123	3.71112	3.50154	13.0521	1	Cluster_A
CHORDC1	15329843	cysteine and histidine-rich domain containing 1	ENSSSCT00000016291	1.1028	-1.2701	-1.1804	1.70182	-1.20127	-1.03039	0.000826399	0.0106555	3.80924e-09	1.35983e-15	7.74166	0.415279	6.82732	0.183116	24.7094	1.32546	22.5508	3.62902	2.22615	1
CHRDL2	15329416	chordin-like 2	ENSSSCT00000016195	1.03226	1.01091	-1.05793	-1.03502	1.27498	-1.08331	0.353	0.047501	0.110124	0.0427375	1.05446	0.0919144	4.04675	0.176371	2.26584	0.197506	2.29082	0.599052	3.61743	1
CHRM4	15262210	cholinergic receptor muscarinic 4	XM_003122828	-1.47092	-1.4442	-1.29866	-1.62408	-1.61799	-1.39167	5.37853e-12	0.698584	0.000283921	0.892493	36.053	7.38623	0.150992	0.015467	9.0258	1.84913	0.37575	0.230941	8.50217	1	Cluster_A	IP, NP
CHRNA1	15236692	cholinergic receptor nicotinic subunit alpha 1	ENSSSCT00000028883	1.08974	1.1134	1.11675	1.06833	1.3102	1.00176	0.0197033	0.438339	0.0611263	0.307084	4.11877	0.566987	0.60646	0.0417424	2.89107	0.397983	1.21464	0.501619	5.71286	1
CHRNA3	15316465	cholinergic receptor nicotinic subunit alpha 3	XM_001925760	-1.54482	-1.86445	-1.22987	-1.81771	-2.0671	-1.65919	1.35871e-11	0.186815	0.00521234	0.0373517	34.3404	13.449	1.77172	0.346936	5.60417	2.19481	2.35996	2.77276	16.253	1	Cluster_A	IP, NP
CHRNA7	15195583	cholinergic receptor nicotinic subunit alpha 7	GU474994	1.45144	1.40727	1.12289	1.87447	1.68489	1.7355	1.27363e-12	0.269365	3.00917e-06	0.128808	38.7922	8.85696	1.23646	0.141153	14.8764	3.39655	1.71	1.17127	9.47519	1
CHRNB4	15316472	cholinergic receptor nicotinic beta 4	XM_003128454	-1.45286	-1.82659	-1.17674	-1.59683	-1.75462	-1.61981	2.5456e-08	0.0205364	0.0295149	0.0715474	21.7472	9.98386	5.57735	1.28025	3.67671	1.68793	2.02344	2.78681	19.0521	1	Cluster_A	IP, NP
CHST1	15262286	carbohydrate sulfotransferase 1	XM_003122845	1.61541	1.31301	1.08244	1.16146	1.56833	1.68262	3.77857e-12	0.0961061	0.216026	0.00967851	36.7156	5.44729	2.83296	0.210155	1.561	0.231597	3.04373	1.35474	6.15713	1	Cluster_B
CHUK	15233881	conserved helix-loop-helix ubiquitous kinase	ENSSSCT00000011540	-1.04538	-1.19553	-1.12991	-1.05831	-1.1676	-1.02508	4.59085e-05	0.844437	0.0901928	0.183357	11.2935	0.463793	0.0387443	0.000795558	2.47691	0.101719	1.51498	0.186648	1.70428	1
CIDE-B	15311640	cell-death-inducing DNA-fragmentation-factor-like effector B	ENSSSCT00000002226	1.20068	1.0587	1.30685	1.09641	1.33476	1.30734	6.12645e-05	0.100374	0.386209	0.192873	10.9277	1.83847	2.76079	0.232235	0.962365	0.161907	1.48646	0.750241	6.9819	1
CIT	15224337	citron rho-interacting, serine/threonine kinase	ENSSSCT00000032561	-1.13913	-1.37355	-1.26887	-1.24025	-1.40706	-1.2109	2.17975e-07	0.0163376	0.00109566	0.204518	18.5577	2.87477	6.00831	0.465375	7.40815	1.1476	1.4532	0.675345	6.42878	1	Cluster_A
CITED2	15183689	Cbp/p300 interacting transactivator with Glu/Asp rich carboxy-terminal domain 2	AK391669	1.04513	1.15956	1.19097	1.2793	1.23249	1.10614	3.78789e-07	0.722078	1.19568e-06	0.133897	17.7633	1.31835	0.127372	0.00472663	16.1443	1.19819	1.68891	0.37604	3.08003	1
CKAP5	15254894	cytoskeleton associated protein 5	ENSSSCT00000014469	-1.055	-1.05414	-1.10726	1.00715	-1.13779	1.04254	0.0210329	0.0248682	0.165315	0.0663035	4.04704	0.11517	5.22092	0.0742882	1.8395	0.0523484	2.06328	0.17615	1.181	1
CKAP5	15262153	cytoskeleton associated protein	ENSSSCT00000014469	-1.10713	-1.08819	-1.07123	1.09441	-1.12247	1.01514	0.0123576	0.0097433	0.00561449	0.0069103	4.63447	0.101418	7.00097	0.0766024	5.51989	0.120794	3.21299	0.210933	0.908159	1
CKMT1A	15194941	creatine kinase mitochondrial 1A	EU650786	-1.00254	-1.24334	-1.10753	-1.05255	-1.21	-1.15234	6.3699e-05	0.287577	0.0326773	0.126283	10.8785	0.693634	1.14559	0.0365223	3.56604	0.227377	1.72076	0.329155	2.64611	1	Cluster_A
CLASP1	15235368	cytoplasmic linker associated protein 1	AK347592	-1.01882	-1.14435	-1.0906	-1.02111	-1.22586	-1.04924	0.00455671	0.164147	0.078104	0.0759601	5.757	0.401445	1.9703	0.0686961	2.62967	0.183371	1.99201	0.416719	2.89387	1
CLASP2	15219193	cytoplasmic linker associated protein 2	ENSSSCT00000012303	-1.10107	-1.08659	-1.03543	-1.10724	-1.13859	1.0168	0.00040891	0.462116	0.0212943	0.00996684	8.58361	0.298951	0.545818	0.00950492	4.03349	0.140479	3.02897	0.31648	1.44537	1
CLCN3	15229814	chloride voltage-gated channel 3	AK239008	-1.01629	-1.05413	-1.09423	-1.11539	-1.1715	1.04538	0.000467369	0.352381	0.144275	0.0223447	8.42261	0.265171	0.874661	0.0137686	1.98191	0.0623968	2.62168	0.247617	1.30655	1
CLDN10	15204294	claudin 10	ENSSSCT00000010417	-1.4819	-1.53007	-1.04517	-1.51571	-1.42202	-1.51844	3.39843e-09	0.0906369	0.362522	0.0353238	24.8917	6.01524	2.93083	0.354127	1.02718	0.248224	2.38854	1.73162	10.0288	1
CLDN8	15218563	claudin 8	ENSSSCT00000013162	-1.37834	-1.18141	-1.35686	-1.38	-1.30923	-1.17163	1.78588e-08	0.933428	0.12463	0.388048	22.2897	3.26594	0.00702016	0.000514305	2.13554	0.312904	1.06856	0.469703	6.08068	1
CLEC18A	15301668	c-type lectin domain family 18, member A	ENSSSCT00000003014	-1.27424	-1.07705	-1.23471	1.03464	-1.34444	-1.16713	0.00135846	0.162644	2.71663e-06	8.78046e-05	7.15543	1.22252	1.98458	0.169535	15.0155	2.56544	5.43779	2.78718	7.09038	1
CLRN1	15221619	clarin 1	XM_003483259	1.05968	-1.04939	1.13525	-1.02761	1.34785	1.01142	0.102766	0.00441914	0.152377	0.192163	2.33883	0.381414	8.56531	0.69841	1.92469	0.313877	1.48854	0.72825	6.76777	1
CLSTN2	15216952	calsyntenin 2	XM_001926216	1.04142	1.02922	1.03585	1.35327	1.31559	1.32143	1.24092e-06	0.000522073	1.26636e-08	0.446069	16.0927	1.48069	13.0345	0.599652	22.8203	2.09969	0.977033	0.26969	3.81841	1
CLU	15229615	clusterin	ENSSSCT00000010601	1.22614	1.39932	1.77761	1.11598	2.38968	1.27976	0.000490656	0.0549312	0.453452	0.0205958	8.36415	7.57024	3.79035	1.71529	0.798451	0.722663	2.66297	7.2306	37.5609	1	Cluster_B
CLVS1	15284058	clavesin 1	XM_001927833	-1.19496	-1.36842	-1.12522	-1.04482	-1.47056	-1.26148	2.35641e-05	0.928854	0.0673236	0.00565078	12.1488	2.36898	0.0080206	0.000781995	2.78789	0.54363	3.31404	1.93868	8.09236	1
CMSS1	15222598	cms1 ribosomal small subunit homolog	AY609865	-1.05262	-1.1178	-1.12327	-1.14629	-1.23728	1.02486	0.00110159	0.693978	0.532546	0.0907018	7.40179	0.565926	0.155894	0.00595969	0.634893	0.0485427	1.89831	0.435424	3.17301	1
CNGA1	15322670	cyclic nucleotide gated channel alpha 1	ENSSSCT00000009648	1.33717	-1.03905	1.36033	-1.04606	1.50074	1.02576	0.0109124	0.0248773	0.0973307	0.0203968	4.77295	1.24786	5.22025	0.682402	2.39627	0.626491	2.66788	2.09251	10.8499	1
CNNM1	15227975	cyclin and CBS domain divalent metal cation transport mediator 1	ENSSSCT00000011526	-1.02907	-1.34776	-1.25423	-1.20765	-1.48169	-1.1822	7.52196e-08	0.920555	0.00266756	0.0340257	20.1173	2.57757	0.0100077	0.00064113	6.37066	0.816253	2.40769	0.925467	5.31726	1
CNNM2	15228258	cyclin and CBS domain divalent metal cation transport mediator 2	---	-1.29596	-1.28819	-1.15392	-1.17313	-1.38252	-1.2146	3.92125e-10	0.788701	0.0169464	0.496309	28.4379	2.44526	0.0722883	0.00310789	4.28476	0.368429	0.903832	0.233151	3.56842	1	Cluster_A
CNST	15202026	consortin, connexin sorting protein	XM_003130571	-1.16874	-1.23216	-1.25299	-1.31166	-1.37022	-1.17528	1.74878e-10	0.0744382	0.00205523	0.268807	29.8121	2.51242	3.26405	0.13754	6.67242	0.562321	1.29453	0.327291	3.49743	1	Cluster_A
CNTN4	15216214	contactin 4	XM_001927479	-1.5146	-1.48459	-1.48087	-1.91077	-1.8797	-1.4895	1.16471e-15	0.691034	0.217792	0.574808	53.5382	11.7531	0.159075	0.0174607	1.55255	0.340829	0.797186	0.525014	9.11042	1	Cluster_A	IP
CNTN6	15216202	contactin 6	XM_003132330	-1.68334	-2.56409	-2.15506	-2.55125	-2.30255	-2.0698	2.55516e-19	0.263841	0.13811	0.123767	74.9293	30.883	1.26557	0.260811	2.02769	0.835734	1.73167	2.14119	17.1047	1	Cluster_A
COL10A1	15193674	collagen type X alpha 1 chain	ENSSSCT00000004901	1.18354	-1.11698	1.14309	-1.09131	1.31627	1.16203	0.0241974	6.91392e-05	0.0884107	2.30834e-05	3.89347	0.427428	17.5594	0.963844	2.49806	0.274239	6.14451	2.02365	4.5559	1
COMMD10	15259122	COMM domain containing 10	NM_001267840	-1.13217	-1.04285	-1.02234	-1.06864	-1.16362	1.05873	0.0095236	2.30201e-06	5.55365e-08	0.0224814	4.92498	0.199639	25.7883	0.522678	20.5694	0.833802	2.61859	0.318441	1.68225	1
COMMD9	15255045	COMM domain containing 9	AK231955	1.23275	1.2151	1.82229	1.03601	2.25922	1.16783	0.00131818	0.0161587	0.264496	0.0548225	7.19073	5.60729	6.0292	2.35077	1.35147	1.05387	2.16224	5.05832	32.3615	1	Cluster_B
COMP	15265207	cartilage oligomeric matrix protein	XM_003123527	-1.06116	-1.8236	-1.5346	-1.0589	-1.55904	-1.23425	1.54715e-06	0.471871	1.66263e-05	0.000451217	15.7874	4.56523	0.522353	0.0755241	12.6015	3.64397	4.5916	3.98324	12.0005	1
COQ10B	15237143	coenzyme Q10B	AK230800	-1.33921	-1.27507	-1.18984	-1.27556	-1.26261	-1.10807	2.25207e-08	0.0240722	3.29058e-05	0.5096	21.9342	2.32349	5.28123	0.279721	11.7189	1.24138	0.885201	0.281308	4.3961	1
CORO2A	15197966	coronin, actin binding protein 2A	XM_003122034	-1.14129	-1.48011	-1.12466	-1.12682	-1.33393	-1.1409	3.65551e-06	0.158205	0.00485248	0.11336	14.6127	1.93602	2.02767	0.134322	5.68544	0.753254	1.77912	0.707138	5.49827	1	Cluster_A
CORO6	15209058	coronin, actin binding protein 6	XM_003131783	-1.2263	-1.60925	-1.06387	-1.08171	-1.64258	-1.36614	4.24998e-07	0.0885767	0.000403374	0.0240479	17.5991	3.74254	2.9694	0.315729	8.60006	1.82885	2.58442	1.64877	8.82518	1	Cluster_A
COX5B	15275577	mitochondrial cytochrome C oxidase subunit 5B	ENSSSCT00000008974	1.00194	-1.13584	-1.04034	-1.08575	-1.13339	-1.05549	6.2295e-06	0.153777	2.39881e-05	0.0109268	13.8966	0.279191	2.07209	0.0208148	12.1258	0.243614	2.98272	0.179774	0.833761	1
CPA4	15252345	carboxypeptidase 4	ENSSSCT00000018025	1.00764	1.23353	1.15861	1.10056	1.48879	1.02842	0.00210581	0.479336	0.324381	0.17522	6.6442	1.24609	0.504925	0.0473482	1.14125	0.214035	1.54044	0.866705	7.78313	1
CPA6	15278940	carboxypeptidase 6	ENSSSCT00000034412	-1.2112	-1.48985	-1.18399	-1.21017	-1.46658	-1.20006	2.8775e-07	0.256862	0.0849831	0.209744	18.1571	3.15227	1.30348	0.113149	2.54	0.440972	1.43881	0.749377	7.20485	1	Cluster_A	IP
CPB1	15217056	carboxypeptidase B1	NM_214169	1.07275	1.10627	1.469	-1.1329	1.54218	1.34084	0.000727287	0.501234	0.100252	0.0036283	7.89348	1.84298	0.456303	0.0532692	2.365	0.552184	3.53656	2.47717	9.68949	1
CPE	15322891	carboxypeptidase E	NM_001097439	-1.12867	-1.28013	-1.19268	-1.23674	-1.31643	-1.20422	2.14434e-13	0.34696	0.000171434	0.131201	42.3143	2.10706	0.894671	0.0222753	9.64377	0.480216	1.69999	0.253955	2.06651	1
CPEB2	15319886	cytoplasmic polyadenylation element binding protein 2	ENSSSCT00000009556	1.30203	1.04491	-1.00273	1.24276	1.20301	1.1689	4.25771e-11	0.51147	0.71331	0.000113544	32.2815	1.0541	0.434797	0.00709879	0.339218	0.0110766	5.30355	0.519536	1.35511	1	Cluster_B
CPEB3	15233424	cytoplasmic polyadenylation element binding protein 3	XM_001927491	-1.19701	-1.27386	-1.187	-1.32312	-1.43334	-1.10582	6.27315e-09	0.504413	0.000294904	0.175349	23.9183	2.46632	0.449545	0.0231773	8.97961	0.925928	1.54002	0.476396	4.27925	1	Cluster_A
CPNE4	15214532	copine 4	ENSSSCT00000033415	-1.39124	-1.52433	-1.49224	-1.50137	-1.76599	-1.42594	3.15028e-15	0.0405459	0.00797049	0.503381	51.2866	8.45587	4.32926	0.356892	5.12456	0.84491	0.893886	0.442137	6.8423	1	Cluster_A
CPNE8	15294332	copine 8	ENSSSCT00000027279	-1.36077	-1.69969	-1.20541	-1.41027	-1.45312	-1.2365	5.80095e-09	0.352849	0.0119479	0.243794	24.0417	5.24158	0.872955	0.0951608	4.67197	1.01858	1.35197	0.884268	9.04783	1	Cluster_A
CPNE9	15216334	copine 9	ENSSSCT00000012637	-1.16799	-1.43668	-1.2808	-1.15698	-1.39477	-1.21314	3.17189e-10	0.255461	9.24666e-06	0.107838	28.7962	2.84899	1.31124	0.0648646	13.3719	1.32296	1.80596	0.536025	4.10585	1	Cluster_A
CPT1A	15253621	carnitine palmitoyltransferase 1A	NM_001129805	-1.01631	-1.07614	-1.06791	1.08758	-1.15085	-1.00765	0.0263721	0.425227	0.0176246	0.00193612	3.79944	0.119988	0.642135	0.0101395	4.24149	0.133948	3.85263	0.365004	1.31059	1
CREG2	15270310	cellular repressor of E1A stimulated genes 2	ENSSSCT00000008943	-1.08998	-1.27492	-1.16097	-1.29473	-1.46583	-1.31856	1.70798e-06	0.555457	0.367104	0.359732	15.6511	3.00664	0.350468	0.0336633	1.01431	0.194853	1.11678	0.643613	7.97234	1	Cluster_A
CRHR1	15206860	corticotropin releasing hormone receptor 1	NM_001144110	-1.72733	-1.57058	-1.44906	-1.25767	-1.62927	-1.46736	2.79698e-11	0.708355	0.00819828	0.562935	33.0323	8.36458	0.14089	0.0178384	5.09291	1.28965	0.812853	0.617502	10.5088	1
CRISP1	15316399	cysteine-rich secretory protein 1	ENSSSCT00000001944	-1.02766	1.05892	1.38492	1.03307	1.25874	1.08929	0.00381212	0.0175386	0.27248	0.0230871	5.9606	0.679443	5.8741	0.334791	1.32077	0.150553	2.60511	0.89086	4.73054	1
CRLF3	15208779	cytokine receptor like factor 3	ENSSSCT00000065086	-1.4271	-1.64207	-1.30336	-1.67752	-1.68072	-1.49521	5.97751e-08	0.745398	0.357822	0.657817	20.4595	8.95409	0.106144	0.0232269	1.04055	0.455397	0.69054	0.906644	18.1625	1	Cluster_A	IP
CRNN	15280677	cornulin	ENSSSCT00000007237	-1.14865	-1.05384	1.06022	-1.07334	1.2617	1.04817	0.348518	0.0507579	0.0667141	0.0395217	1.06756	0.120922	3.92939	0.222539	2.7976	0.316881	2.33101	0.792091	4.70066	1
CRSP3	15255560	mediator complex subunit 23	ENSSSCT00000014621	1.49134	1.34384	1.18028	1.22551	1.57107	1.40665	7.21339e-07	0.0285597	0.259624	0.715428	16.8505	4.78101	4.96565	0.704454	1.37067	0.388901	0.617861	0.525918	11.7748	1
CRYBA4	15225110	crystallin beta A4	XM_001927392	1.25605	1.02924	1.0412	-1.16969	1.4593	1.02402	0.124941	0.044267	0.00915954	0.00257396	2.13292	0.406081	4.17217	0.397165	4.9686	0.94596	3.7092	2.11856	7.90108	1
CRYBG1	15184693	crystallin beta-gamma domain containing 1	ENSSSCT00000004833	1.71898	2.03964	1.89258	1.94866	1.63165	2.47624	1.87446e-19	0.00547157	0.121446	0.404266	75.8016	21.4707	8.13746	1.15246	2.16276	0.6126	1.04208	0.885502	11.7548	1	Cluster_B
CRYBG2	15193436	crystallin beta-gamma domain containing 2	ENSSSCT00000004833	1.37427	1.53741	1.69433	1.54926	1.63172	1.82405	2.06971e-15	0.240535	0.231854	0.686981	52.2306	10.9133	1.3974	0.14599	1.48769	0.310844	0.65374	0.409786	8.67119	1
CSE1L	15249782	chromosome segregation 1-like	NM_001243215	-1.05372	-1.10023	-1.01933	1.04142	-1.2059	1.1237	0.135225	0.0829053	0.444461	0.000507681	2.04983	0.0819543	3.08092	0.0615892	0.818867	0.0327391	4.53136	0.543505	1.65921	1
CSMD1	15235531	CUB and Sushi multiple domains 1	ENSSSCT00000017148	-1.50753	-1.92218	-1.31224	-1.54163	-1.85646	-1.60029	7.54895e-15	0.0533533	0.00587387	0.222199	49.3531	11.2583	3.84154	0.43816	5.46874	1.24752	1.40572	0.962009	9.46687	1
CSN3	15322042	casein kappa	NM_001004026	-1.07953	-1.08123	-1.04074	-1.00535	1.36507	1.08304	0.386049	0.00263731	0.170517	0.00825099	0.962789	0.136555	9.61418	0.681801	1.80716	0.256314	3.12393	1.32922	5.88604	1
CSNK1E	15287430	casein kinase 1 epsilon	ENSSSCT00000022980	1.16243	1.21355	1.17974	1.20518	1.24673	1.24397	2.23188e-18	0.113279	0.132404	0.961514	69.0048	1.78213	2.56171	0.0330796	2.07196	0.0535107	0.241238	0.0186908	1.07178	1	Cluster_B
CSNK2A1	15246436	casein kinase 2 alpha 1	AK395770	-1.03197	-1.10092	-1.04831	-1.12491	-1.10798	-1.0004	8.19226e-07	0.475909	0.00395878	0.0263887	16.6719	0.222924	0.512871	0.00342886	5.91745	0.0791236	2.53724	0.101778	0.554906	1
CSRNP3	15236353	cysteine-serine-rich nuclear protein 3	XM_003133446	-1.18452	-1.26796	-1.27092	-1.33113	-1.39437	-1.22646	2.40652e-08	0.295048	0.25711	0.236803	21.8329	3.0513	1.11042	0.0775949	1.38072	0.192966	1.36891	0.573944	5.79992	1	Cluster_A
CTHRC1	15283204	collagen triple helix repeat containing 1	AY609389	1.41316	1.17656	1.11808	1.80734	1.41381	1.25866	3.99459e-09	0.531393	0.00103075	0.181131	24.6336	4.68271	0.39503	0.0375465	7.48017	1.42194	1.52184	0.867882	7.88892	1
CTMR1	15309442	cap methyltransferase 1	AK344656	1.17293	1.16753	1.11654	1.24815	1.17676	1.16718	2.07937e-10	0.128203	0.00542545	0.896662	29.5151	1.28718	2.36103	0.0514832	5.55871	0.242419	0.368984	0.0482749	1.80984	1	Cluster_B
CTNNA2	15270812	catenin alpha 2	ENSSSCT00000025211	-1.18986	-1.24587	-1.21232	-1.46064	-1.28599	-1.08755	8.95321e-09	0.80851	0.000583283	0.0929192	23.3599	2.33685	0.0591091	0.00295654	8.1568	0.815978	1.88548	0.565851	4.15152	1	Cluster_A	IP
CTXN2	15194736	cortexin 2	ENSSSCT00000038272	-1.44173	-1.29474	-1.04361	-1.23391	-1.50722	-1.34537	8.81301e-06	0.467763	0.0225267	0.534223	13.4354	3.65371	0.532139	0.0723567	3.9718	1.08012	0.85136	0.694574	11.2858	1	Cluster_A
CWH43	15320354	cell wall biogenesis 43 C-terminal homolog	XM_003128968	-1.08259	-1.75872	-1.16098	1.05578	-1.68311	-1.27491	0.00179731	0.0688585	0.504819	0.0392982	6.82833	3.09552	3.39766	0.770138	0.689216	0.312446	2.33391	3.17414	18.8134	1
CXCR2	15237690	chemokine (C-X-C motif) receptor 2	AK230703	-1.01847	1.09814	1.01519	-1.14071	1.35214	-1.08356	0.379788	0.0237219	0.178827	0.0183023	0.979522	0.119652	5.30844	0.324222	1.75753	0.214688	2.72269	0.997756	5.06936	1
CXCR2	15241250	chemokine (C-X-C motif) receptor 2	AK237564	1.33851	1.10274	1.07807	-1.07528	1.40519	1.34683	0.0015108	0.0624387	0.25339	0.0559229	7.03098	1.47837	3.5668	0.374988	1.39579	0.293486	2.15194	1.35743	8.72602	1
CYB5R1	15200363	cytochrome B5 reductase 1	NM_001243918	-1.1686	-1.05919	-1.00368	-1.34391	-1.28608	-1.01933	1.77058e-05	0.0573544	4.97751e-07	0.00355553	12.5196	0.906598	3.71476	0.134501	17.3745	1.25816	3.54674	0.770505	3.00519	1
CYP2C49	15227776	cytochrome P450, family 2, subfamily C member 49	NM_214420	1.1061	-1.13699	1.21503	-1.03337	1.42339	1.04666	0.0915039	0.0116645	0.128154	0.07055	2.46162	0.582906	6.65252	0.787652	2.10623	0.498752	2.0308	1.44267	9.82713	1
CYP2E1	15235020	cytochrome P450, family 2, subfamily E member 1	ENSSSCT00000011795	1.14784	1.67364	1.34083	-1.02392	-1.96927	1.01248	0.00836817	4.46855e-11	4.96961e-21	0.000130414	5.06989	4.97637	57.4311	28.1858	86.5246	84.9285	5.23144	15.4048	40.7345	1
CYP4A24	15306878	cytochrome P450, family 4, subfamily A member 24	NM_214424	1.30292	1.20672	1.50741	1.15056	1.65551	1.27661	0.000459041	0.174098	0.601611	0.697736	8.44424	4.25373	1.8794	0.473368	0.511268	0.257548	0.640185	0.967467	20.9053	1
CYP7A1	15279159	cytochrome P450, family 7, subfamily A member 1	ENSSSCT00000006836	-1.08084	1.01407	1.25165	1.13625	1.56429	1.1943	0.00159046	0.0226012	0.0596448	0.00294494	6.97092	1.26114	5.39844	0.488327	2.91732	0.527784	3.64147	1.97638	7.50792	1
CYSLTR2	15205075	cysteinyl leukotriene receptor 2	NM_214130	-1.13975	-1.31383	-1.1882	-1.16479	-1.32053	-1.37241	3.99632e-07	0.405186	8.08561e-06	0.690738	17.6868	2.42033	0.700002	0.0478954	13.5496	1.85417	0.649006	0.266437	5.67901	1	Cluster_A	IP
CYTH2	15297486	cytohesin 2	ENSSSCT00000003477	-1.00815	1.09329	1.01673	1.11758	1.13375	-1.00277	0.00514275	0.168501	0.047014	0.0177904	5.61943	0.154051	1.92976	0.0264512	3.17274	0.0869778	2.73703	0.225099	1.13768	1
DAAM1	15196702	dishevelled associated activator of morphogenesis 1	---	-1.1863	-1.36668	-1.23865	-1.45653	-1.45665	-1.37018	1.00331e-19	0.371428	0.000250867	0.0951042	77.5816	4.49784	0.80761	0.0234108	9.17672	0.532026	1.87312	0.325785	2.40599	1	Cluster_A
DAGLA	15261568	diacylglycerol lipase alpha	XM_003122645	-1.16441	-1.31144	-1.1639	-1.21084	-1.30167	-1.1921	7.98182e-08	0.0244705	0.263375	0.571649	20.0293	2.03522	5.2508	0.266773	1.35585	0.137772	0.801341	0.244279	4.21692	1	Cluster_A
DARS2	15327909	aspartyl-TRNA synthetase 2, mitochondrial	ENSSSCT00000016876	-1.18703	-1.25216	-1.05674	1.07084	-1.22209	-1.03556	0.00144541	0.458673	0.94066	0.0453503	7.08274	0.541358	0.554289	0.0211831	0.0612189	0.00467917	2.26028	0.518283	3.17199	1
DCAF11	15317495	DDB1 and CUL4 associated factor 11	AK399989	-1.02373	-1.06209	-1.0444	-1.01355	-1.1297	-1.07168	0.000243807	0.460064	0.000758251	0.103586	9.21159	0.20789	0.550854	0.00621591	7.84388	0.177023	1.82752	0.123732	0.936583	1
DCBLD2	15222636	discoidin, CUB and LCCL domain containing 2	AK348104	1.2213	1.15556	1.27871	1.08233	1.30625	1.54214	1.04993e-16	0.122261	0.391386	0.000223761	59.2118	2.65857	2.43762	0.0547238	0.948742	0.0425978	4.9518	0.666997	1.86332	1	Cluster_B
DCC	15185359	DCC netrin 1 receptor	XM_003480330	1.35483	1.23731	1.46542	-1.05242	1.5788	1.31838	4.34097e-08	0.0078485	0.785722	0.00587743	20.939	3.43085	7.42354	0.608174	0.241854	0.0396278	3.29429	1.61931	6.79978	1
DCLK1	15204885	doublecortin-like kinase 1	AK390596	1.38593	1.30129	1.13932	1.73418	1.47513	1.45795	4.835e-24	0.793459	7.82319e-11	0.0248443	109.811	5.88098	0.0689933	0.00184749	31.2078	1.67135	2.56788	0.412573	2.22255	1	Cluster_B
DCTN1	15270896	dynactin 1	AK237762	-1.1097	-1.13124	-1.0705	-1.18027	-1.17044	-1.07768	1.51386e-06	0.0899742	0.0699528	0.0610194	15.8175	0.685602	2.94313	0.0637845	2.74703	0.119069	2.1066	0.273929	1.7988	1	Cluster_A
DDAH1	15282381	dimethylarginine dimethylaminohydrolase 1	AK236786	1.07148	1.1753	1.17494	1.19371	1.2437	1.27197	3.20643e-12	0.0096898	2.87162e-07	0.018935	37.0256	1.50751	7.01168	0.142741	18.16	0.739392	2.70551	0.330467	1.68969	1
DDHD1	15196569	DDHD domain containing 1	XM_003121797	-1.18261	-1.34468	-1.1227	-1.23257	-1.24992	-1.09013	7.58466e-11	0.2206	5.9648e-08	0.0426697	31.2621	1.65877	1.52332	0.0404139	20.4627	1.08575	2.29164	0.364784	2.202	1
DDO	15193527	D-aspartate oxidase	NM_001097426	1.05169	1.08376	1.13271	1.04238	-1.4259	1.20115	0.312161	2.40712e-06	1.19736e-09	6.09811e-05	1.18072	0.265067	25.6753	2.88201	26.5817	5.96751	5.62908	3.79112	9.3166	1
DEFB110	15316420	defensin beta 110	NM_214443	1.02396	-1.09268	1.29444	-1.08939	1.59626	-1.01223	0.0735476	0.0022051	0.534239	0.000967191	2.69363	0.569763	9.98269	1.05578	0.631671	0.133612	4.20346	2.66737	8.77817	1
DEFB113	15316417	defensin beta 113	FM995235	1.10101	-1.10442	1.08367	-1.04534	1.40991	-1.06795	0.344126	0.0238905	0.00370179	0.00924763	1.08058	0.197086	5.2953	0.482903	5.9942	1.09328	3.06662	1.67796	7.56915	1
DEGS2	15319249	delta 4-desaturase, sphingolipid 2	ENSSSCT00000002790	-1.20052	-1.30474	-1.11446	-1.28841	-1.64997	-1.21299	1.20552e-09	0.655481	0.598238	0.0406554	26.5706	3.48264	0.200504	0.0131402	0.51696	0.0677585	2.31649	0.910874	5.43945	1
DENND2C	15337242	DENN domain containing 2C	XM_003355235	1.00871	-1.02417	1.18161	-1.18677	1.36602	-1.06438	0.544701	0.0115603	0.720348	0.00590946	0.611987	0.112869	6.66982	0.61506	0.329321	0.0607369	3.29156	1.8212	7.65387	1
DENND3	15277671	DENN domain containing 2C	ENSSSCT00000026693	1.62507	1.19105	1.3369	1.83922	1.35457	1.31418	1.23633e-15	0.955715	0.101863	0.00800982	53.4017	6.44835	0.00310249	0.000187315	2.34816	0.283544	3.13883	1.13706	5.0112	1	Cluster_B
DGAT1	15282602	diacylglycerol O-acyltransferase 1	ENSSSCT00000051532	-1.14986	-1.11359	-1.14181	-1.15747	-1.12985	-1.11291	0.00159935	0.837046	0.00324253	7.40046e-05	6.96442	0.218377	0.0425678	0.000667382	6.14604	0.192716	5.52737	0.519951	1.30128	1	Cluster_A
DGAT2L6	15337115	diacylglycerol O-acyltransferase 2-like protein 6	XM_001925093	1.06044	-1.12528	1.03851	-1.0501	1.26681	-1.09252	0.541905	0.00345625	0.227893	0.00747502	0.617209	0.0687013	9.06207	0.504349	1.50554	0.167582	3.17354	1.05974	4.61935	1
DGKA	15288219	diacylglycerol kinase alpha	NM_214032	-1.22314	-1.42506	-1.1206	-1.43087	-1.40297	-1.17941	8.26425e-11	0.128525	0.0042703	0.0394976	31.1118	3.30941	2.357	0.125359	5.83098	0.620251	2.33132	0.743958	4.41442	1	Cluster_A
DGKB	15331466	diacylglycerol kinase beta	XM_003357461	-1.20962	-1.42322	-1.38507	-1.13384	-1.71736	-1.39952	3.80228e-10	0.0593431	0.0141373	0.141772	28.4898	4.93382	3.65525	0.316505	4.48515	0.77673	1.65767	0.861216	7.1869	1
DGKH	15204054	diacylglycerol kinase eta	---	-1.3751	-1.71965	-1.15712	-2.10185	-1.6509	-1.29323	2.73766e-10	0.0956745	2.0933e-07	0.00256077	29.046	9.22761	2.84046	0.451191	18.6163	5.91418	3.71179	3.53758	13.1841	1	Cluster_A
DGKH	15205184	diacylglycerol kinase eta	XM_003130994	-1.36059	-1.58264	-1.14948	-2.07504	-1.6275	-1.22665	4.12331e-10	0.442806	1.45779e-07	0.000525432	28.3533	8.30312	0.594678	0.0870742	19.1427	5.60584	4.51381	3.96554	12.1531	1
DGKI	15250557	diacylglycerol kinase Iota	ENSSSCT00000017989	-1.16425	-1.53366	-1.13534	-1.12081	-1.39837	-1.13667	4.13135e-05	0.0523221	0.00519783	0.0438926	11.4279	2.30238	3.87588	0.390438	5.60733	1.12972	2.2771	1.37631	8.36105	1	Cluster_A
DHRS13	15212989	dehydrogenase/reductase SDR family member 13	XR_130953	-1.20398	-1.28976	-1.18308	-1.37645	-1.44899	-1.18035	4.84867e-07	0.818608	0.306036	0.803768	17.4117	2.97109	0.0529293	0.00451585	1.20111	0.204953	0.503885	0.257945	7.08144	1	Cluster_A
DHRS4	15317570	dehydrogenase/reductase (SDR family) member 4	ENSSSCT00000002252	1.13553	1.131	1.23238	1.73092	1.28873	1.19103	2.42877e-13	0.537218	7.47669e-07	0.000135605	42.0631	3.37411	0.383905	0.0153976	16.8001	1.34763	5.21115	1.25404	3.32894	1	Cluster_B
DHX29	15242883	DExH-box helicase 29	ENSSSCT00000025611	-1.12831	-1.05922	-1.16914	-1.09452	-1.20304	1.02308	0.0007214	0.0559621	0.87508	0.0890008	7.90316	0.481511	3.75776	0.114473	0.133655	0.0081431	1.90836	0.348808	2.52844	1
DIABLO	15230320	diablo IAP-binding mitochondrial protein	ENSSSCT00000010741	-1.3097	-1.40649	-1.25511	-1.36367	-1.5403	-1.24049	7.49511e-17	0.950575	0.00340904	0.163571	60.0331	4.54048	0.00386536	0.000146174	6.08858	0.460497	1.57877	0.358222	3.13876	1	Cluster_A	IP
DIRAS2	15223038	DIRAS family GTPase 2	NM_001078682	-1.21947	-1.47783	-1.18132	-1.38485	-1.56269	-1.09874	6.55271e-06	0.81704	0.0273027	0.126132	13.8291	3.62639	0.0538651	0.0070625	3.7616	0.9864	1.72141	1.35421	10.8825	1
DIRAS3	15306395	DIRAS family GTPase 3	NM_001044598	-1.2749	-1.59616	-1.20836	-1.53772	-1.62969	-1.62198	1.36217e-07	0.000876668	0.000304472	0.00346623	19.2419	7.81261	11.9194	2.41977	8.94079	3.63015	3.55953	4.33573	16.8499	1	Cluster_A
DLAT	15325823	dihydrolipoamide S-acetyltransferase	NM_213994	-1.00148	-1.10009	-1.129	-1.13646	-1.15322	1.01879	7.25923e-05	0.392852	0.00109639	0.00381139	10.7138	0.365998	0.737765	0.0126015	7.40736	0.253044	3.51183	0.359905	1.41769	1
DLST	15312947	dihydrolipoamide s-succinyltransferase	NM_214397	1.0008	-1.05427	-1.02015	-1.10693	-1.13367	-1.03902	0.000681511	0.492055	0.0150422	0.433439	7.97092	0.225735	0.476242	0.00674356	4.41645	0.125073	0.99624	0.0846402	1.17528	1
DNAH8	15309470	dynein axonemal heavy chain 8	AK230946	1.05331	1.05229	1.10514	-1.02538	1.28986	1.06716	0.0446895	0.0336021	0.86947	0.0520248	3.22736	0.343342	4.66856	0.248332	0.140107	0.0149052	2.18938	0.69875	4.41497	1
DNAJA1	15202526	DnaJ heat shock protein family (Hsp40) member A1	ENSSSCT00000012042	-1.0261	-1.10724	-1.09403	-1.02147	-1.14245	-1.04147	0.00143725	0.019545	0.0514745	0.472728	7.08937	0.235498	5.67013	0.0941764	3.07528	0.102156	0.937603	0.0934371	1.37856	1
DNAJA4	15316524	DnaJ heat shock protein family (Hsp40) member A4	NM_214339	1.19525	1.16069	1.01133	1.16898	1.14781	1.1205	1.46362e-08	0.455175	3.55044e-09	0.0226778	22.5963	0.772708	0.563003	0.00962628	24.8217	0.848808	2.61418	0.268185	1.41914	1	Cluster_B
DNAJB5	15189392	DnaJ heat shock protein family (Hsp40) member B5	AK400137	1.17081	1.52327	1.53317	1.00687	2.57261	1.511	0.00236849	0.0735984	0.623967	0.374684	3.9169	7.20037	3.28345	3.01796	0.474348	0.871987	1.09098	6.01661	76.2889	1	Cluster_B
DNAJC12	15232454	DnaJ heat shock protein family (Hsp40) member C12	XM_001925242	-1.19378	-1.26112	-1.18971	-1.10768	-1.35254	-1.05805	1.32766e-06	0.404219	0.0123457	0.31269	15.999	1.49543	0.7029	0.0328501	4.63555	0.433286	1.20362	0.337509	3.87902	1
DNAJC21	15242520	DnaJ heat shock protein family (Hsp40) member C21	ENSSSCT00000032184	1.01594	-1.08786	-1.14732	-1.23437	-1.23453	-1.03181	4.38208e-05	0.580111	0.0935579	0.0406098	11.3528	0.654052	0.308475	0.00888587	2.43811	0.140463	2.31706	0.40047	2.39088	1	Cluster_A
DNAJC6	15306447	DnaJ heat shock protein family (Hsp40) member C6	ENSSSCT00000004213	-1.0476	-1.10303	-1.07181	1.0111	-1.16818	-1.01369	0.0187243	0.0124661	0.00014528	0.150368	4.17482	0.19614	6.52458	0.153268	9.84818	0.462685	1.62533	0.229082	1.94974	1
DNM1	15190815	dynamin 1	XM_001928100	-1.03158	-1.14275	-1.0346	-1.02704	-1.16738	-1.01795	0.0106244	0.646123	0.0598481	0.305885	4.80277	0.21744	0.212368	0.00480735	2.91368	0.131913	1.21702	0.165297	1.87886	1
DNM1L	15293234	dynamin 1-like	AK234866	-1.19953	-1.26278	-1.13176	-1.1809	-1.23485	-1.05329	2.52991e-07	0.881511	0.00274525	0.232941	18.3425	1.28576	0.0223544	0.000783494	6.33756	0.444247	1.37845	0.289878	2.90905	1
DOCK10	15237866	dedicator of cytokinesis 10	ENSSSCT00000026520	-1.25427	-1.30796	-1.23225	-1.1475	-1.26668	-1.22243	5.04595e-10	0.490266	0.806733	0.311345	28.0142	2.26598	0.4802	0.0194209	0.215319	0.0174165	1.20625	0.292709	3.35681	1
DOCK11	15241560	dedicator of cytokinesis 11	ENSSSCT00000026520	-1.19283	-1.30376	-1.17991	-1.12396	-1.20532	-1.28585	1.13925e-09	0.227596	0.289824	0.306397	26.6634	1.85407	1.47761	0.0513734	1.25715	0.0874171	1.216	0.253667	2.88575	1	Cluster_A
DOPEY2	15218622	dopey family member 2	AK391269	-1.26553	-1.38873	-1.23248	-1.40915	-1.51848	-1.2415	2.68791e-13	0.555792	0.000829995	0.133429	41.8592	4.38534	0.349875	0.0183271	7.73651	0.810507	1.69082	0.53141	4.34771	1	Cluster_A
DRGX	15233162	dorsal root ganglia homeobox	ENSSSCT00000011374	-1.29146	-1.55243	-1.22231	-1.51884	-1.49925	-1.44801	1.32883e-09	0.0532591	0.0295727	0.315219	26.411	6.09281	3.84464	0.443464	3.67458	0.847696	1.1987	0.829593	9.57372	1	Cluster_A	IP
DSPP	15324524	dentin sialophosphoprotein	NM_213777	1.02613	1.02738	-1.13499	1.0598	1.32683	1.00388	0.0218397	0.462648	0.07102	0.0100828	4.00575	0.426631	0.544518	0.0289968	2.73089	0.290852	3.02315	0.965939	4.41994	1
DSTYK	15326869	dual serine/threonine and tyrosine protein kinase	XM_003130102	-1.03483	-1.0272	-1.08865	-1.06752	-1.1807	-1.00726	0.00143599	0.0487097	0.527839	0.340801	7.0904	0.266677	4.00221	0.0752637	0.643909	0.0242181	1.15061	0.129827	1.56086	1
DUSP27	15284375	dual specificity phosphatase 27	XM_003355072	1.46044	1.03536	1.33645	1.08616	1.5786	-1.11071	0.0098454	0.00527057	0.287806	0.0675994	4.88782	1.80503	8.21215	1.51634	1.26434	0.466911	2.05316	2.27464	15.3256	1
DUSP5	15228428	dual specificity phosphatase 5	XM_003359366	1.67388	1.05841	1.30929	1.87	1.57371	1.90718	5.31193e-12	0.672813	0.0487113	0.119014	36.0762	10.5417	0.1796	0.0262402	3.13458	0.915946	1.75287	1.5366	12.1266	1	Cluster_B	IP
DYNC1I1	15327212	dynein cytoplasmic 1 intermediate chain 1	AK392019	-1.10515	-1.10494	-1.13524	-1.03668	-1.16729	1.02461	0.000988618	0.00914391	0.00225451	0.35067	7.52945	0.333369	7.12461	0.157722	6.56511	0.290673	1.1328	0.150465	1.83743	1
DYNC1LI1	15219177	cytoplasmic dynein 1 light intermediate chain 1	XM_003132092	-1.05356	-1.25218	-1.17269	-1.11794	-1.24514	-1.10897	4.99839e-06	0.0191013	6.22844e-06	0.338297	14.1913	1.03997	5.71327	0.209341	13.8968	1.01839	1.15519	0.253965	3.04121	1
DZANK1	15248439	double zinc ribbon and ankyrin repeat domains 1	AK394794	-1.09919	-1.09559	-1.0077	-1.0905	-1.11958	-1.02875	0.000130632	0.308234	0.228032	0.0408675	9.97985	0.244729	1.05109	0.0128876	1.50491	0.0369039	2.31382	0.17022	1.01768	1
E2F3	15307794	E2F transcription factor 3	ENSSSCT00000001174	-1.1284	-1.15416	-1.08848	-1.06025	-1.19965	-1.14303	1.43815e-05	0.849534	0.0554632	0.661899	12.791	0.730747	0.0362164	0.00103452	2.99519	0.171115	0.685381	0.117467	2.37089	1	Cluster_A
EAF2	15222315	ELL-associated factor 2	AK345236	1.31919	1.26725	1.29505	1.55302	1.71641	1.55395	1.44447e-13	0.915988	0.0962842	0.970944	43.116	7.2007	0.0111958	0.00093489	2.40771	0.402105	0.215366	0.107903	6.93081	1	Cluster_B
EBF3	15234908	EBF transcription factor 3	ENSSSCT00000041315	-1.24057	-1.44325	-1.29014	-1.12899	-1.51136	-1.21719	1.1386e-10	0.000400725	2.55376e-09	2.08445e-05	30.5533	3.43321	13.6108	0.764709	25.3504	2.84857	6.19915	2.08976	4.66327	1	Cluster_A
ECHDC3	15203087	enoyl-CoA hydratase domain-containing protein 3	ENSSSCT00000012169	-1.12284	-1.0292	-1.07144	-1.09601	-1.30449	1.0512	0.0179171	0.820676	0.0152433	0.290546	4.22335	0.575896	0.0517084	0.00352548	4.40176	0.600224	1.2481	0.510573	5.65894	1
ECPAS	15198334	Ecm29 proteasome adaptor and scaffold	---	-1.02403	-1.16083	-1.12542	-1.11399	-1.20159	-1.07488	4.51175e-07	0.639149	0.01223	0.102659	17.5141	0.612113	0.22148	0.00387034	4.64601	0.162377	1.83233	0.192119	1.45042	1	Cluster_A
EEF1E1	15313972	eukaryotic translation elongation factor 1 epsilon 1	NM_001243545	-1.18125	-1.28212	-1.18778	-1.14163	-1.36194	-1.12278	7.68887e-08	0.247046	9.29262e-06	0.112161	20.0847	1.84714	1.35902	0.0624929	13.3653	1.22917	1.78484	0.492443	3.81665	1
EEPD1	15252947	endonuclease/exonuclease/phosphatase family domain containing 1	---	-1.26849	-1.40982	-1.19341	-1.13206	-1.35036	-1.0773	9.62195e-09	0.0831226	0.0988134	0.212637	23.2474	2.23239	3.0765	0.147714	2.38028	0.228573	1.43097	0.412238	3.98514	1	Cluster_A
EFCAB3	15211110	EF-hand calcium binding domain 3	XM_003131305	1.11204	-1.02501	1.10898	1.19578	1.30703	1.10585	9.82202e-05	0.00519048	0.262271	0.0878344	10.3348	0.840728	8.24274	0.33527	1.36019	0.11065	1.91535	0.467436	3.37599	1
EFNA5	15266302	ephrin A5	ENSSSCT00000015501	-1.15853	-1.19472	-1.13273	-1.15884	-1.23521	-1.14646	2.86818e-07	0.397912	0.122439	0.883084	18.1618	1.23737	0.722065	0.0245973	2.15419	0.146766	0.390667	0.0798488	2.82741	1	Cluster_A
EFR3A	15277884	EFR3 homologue A	ENSSSCT00000045301	-1.28416	-1.42255	-1.26026	-1.10091	-1.49107	-1.21944	3.49586e-10	0.00195691	1.0404e-07	6.64356e-05	28.6317	3.26917	10.2299	0.584025	19.6376	2.24222	5.58402	1.91276	4.73848	1	Cluster_A
EGR1	15259635	early growth response 1	ENSSSCT00000015663	1.15927	1.49633	1.27131	1.04247	1.67379	1.40528	1.56808e-05	0.379709	0.054784	0.191281	12.6779	4.00469	0.779945	0.123184	3.0084	0.950291	1.49114	1.41306	13.109	1
EGR2	15232407	early growth response 2	NM_001097488	1.32951	1.16321	1.0618	1.12311	1.54243	-1.01876	0.000197597	0.000743456	0.00053239	0.0298745	9.46904	1.50657	12.272	0.976263	8.26616	1.31518	2.47409	1.18092	6.60284	1
EHBP1	15276258	EH domain binding protein 1	ENSSSCT00000009167	1.37828	1.24661	1.13047	1.44658	1.3021	1.45623	5.49559e-21	0.0278453	0.147644	0.0966726	86.2146	3.92517	5.01221	0.114098	1.95773	0.0891311	1.86441	0.254647	1.88941	1	Cluster_B
EHD1	15254154	EH-domain containing 1	XM_003122553	-1.01897	-1.03379	-1.01087	-1.06675	-1.20078	-1.01445	0.000614168	0.743865	7.33914e-06	0.0486777	8.0951	0.224137	0.107473	0.00148785	13.6782	0.378721	2.22376	0.184714	1.14905	1
ELL2	15266141	elongation factor for RNA polymerase II 2	AK400524	1.31332	1.01874	1.04294	1.43367	1.2496	1.23025	4.56119e-16	0.803778	0.0267114	0.00010331	55.7095	2.09505	0.0621292	0.00116824	3.78548	0.142359	5.35281	0.603904	1.56067	1	Cluster_B
ELL3	15186496	elongation factor RNA polymerase II 3	AK231282	-1.02196	1.08492	-1.10472	1.11826	-1.26306	-1.16459	0.0276367	0.0598246	0.594142	0.0532269	3.74834	0.420557	3.64117	0.204266	0.523916	0.0587824	2.17755	0.732952	4.65622	1
ELOVL4	15185069	ELOVL fatty acid elongase 4	XM_003121396	-1.19666	-1.21971	-1.12065	-1.19142	-1.35562	-1.07348	2.87758e-06	0.0444765	0.000106024	0.242054	14.9372	1.49175	4.16375	0.207913	10.2394	1.02259	1.35615	0.406307	4.14453	1
ELP1	15190051	elongator complex protein 1	XM_001924394	-1.1411	-1.14346	-1.12808	-1.08948	-1.20793	-1.0195	2.64268e-06	0.790757	0.222141	0.189326	15.0531	0.636412	0.0708547	0.00149779	1.53204	0.0647714	1.49694	0.189862	1.75453	1
ENDOG	15190996	endonuclease G	AK390884	1.03577	-1.06106	-1.09815	-1.12888	-1.18884	-1.03419	0.00423883	0.532167	0.00843738	0.296095	5.83942	0.359713	0.39354	0.0121212	5.06065	0.31174	1.23671	0.228546	2.55643	1
ENOX2	15338219	ecto-NOX disulfide-thiol exchanger 2	ENSSSCT00000034092	-1.2531	-1.36933	-1.17572	-1.16037	-1.50079	-1.20187	8.90266e-10	0.741951	0.682715	0.166108	27.0697	2.91593	0.109146	0.00587857	0.383439	0.0413038	1.57022	0.50743	4.47035	1	Cluster_A
ENPP2	15278143	ectonucleotide pyrophosphatase/phosphodiesterase 2	AY691688	-1.48936	-1.18461	-1.23299	-1.33771	-1.30713	-1.37194	2.98874e-13	0.417518	0.13011	0.448649	41.6464	3.79323	0.663902	0.0302347	2.09032	0.19039	0.973154	0.26591	3.7799	1
ENPP5	15316272	ectonucleotide pyrophosphatase/phosphodiesterase 5	XM_001927534	-1.22711	-1.42022	-1.30341	-1.13791	-1.54198	-1.22591	1.81932e-09	0.00161415	5.20759e-07	7.34586e-05	25.8989	3.49504	10.6307	0.717308	17.3104	2.33604	5.53126	2.23932	5.60041	1
ENSA	15285802	endosulfine alpha	ENSSSCT00000007290	-1.0629	-1.06004	-1.11146	-1.08908	-1.20166	-1.07506	0.00121741	0.442173	0.0259861	0.143835	7.28413	0.440058	0.596335	0.0180133	3.81553	0.230509	1.64974	0.298999	2.50715	1
ENTPD4	15229530	ectonucleoside triphosphate diphosphohydrolase 4	AK236664	-1.09075	-1.23987	-1.09614	1.02101	-1.2092	-1.02767	0.000317715	0.711078	0.00607158	0.0419626	8.88907	0.477585	0.138146	0.0037111	5.43129	0.291808	2.30023	0.370755	2.22968	1
EPB42	15186633	erythrocyte membrane protein band 4.2	XM_003121561	1.40467	-1.02191	-1.10108	1.05168	1.39659	1.00196	0.0496544	0.000133283	0.00110294	0.000725474	3.11396	0.651858	16.0602	1.68097	7.40034	1.54914	4.34947	2.73148	8.68736	1
EPHA5	15323107	EPH receptor A5	XM_003129048	1.29478	-1.02832	1.10703	1.7025	1.2518	1.13666	8.11772e-11	0.139281	0.000203431	0.000154737	31.1431	2.55433	2.22845	0.0913879	9.43331	0.773711	5.14262	1.26538	3.40379	1
EPHB1	15216892	EPH receptor B1	ENSSSCT00000012749	1.06372	1.07761	1.4027	1.1626	1.28863	1.16939	1.10149e-06	0.00364711	0.000218065	0.0133969	16.2584	1.49313	8.95301	0.411112	9.34812	0.858509	2.88012	0.79351	3.81126	1
EPHB6	15251991	EPH receptor B6	XM_003134601	-1.20483	-1.37285	-1.14132	-1.59686	-1.56774	-1.21551	1.01963e-07	0.0861098	0.0204301	0.0057891	19.6673	4.77631	3.01692	0.366338	4.07896	0.990599	3.3019	2.40565	10.0785	1
EPN3	15208061	epsin 3	AK349252	-1.39806	-1.60436	-1.40898	-1.4281	-2.10639	-1.57038	2.12141e-12	0.320833	0.0501506	0.0478529	37.8112	10.0228	0.997442	0.132199	3.10327	0.822605	2.23258	1.77541	11.0007	1	Cluster_A
EPRS	15201671	glutamyl-prolyl-tRNA synthetase	AK344352	-1.03925	-1.20298	-1.12017	1.01271	-1.20648	-1.12597	4.38584e-06	0.0231043	0.0337822	0.00662083	14.367	0.558484	5.35747	0.10413	3.52994	0.137218	3.23448	0.3772	1.61322	1
EPYC	15290647	epiphycan	XM_001927351	1.24739	-1.02882	1.07905	1.21046	1.3321	1.33678	9.36125e-06	0.0312134	0.00938836	0.281865	13.3556	1.86547	4.80292	0.335429	4.94098	0.690142	1.26629	0.530615	5.7966	1
ERC1	15289907	ELKS/RAB6-interacting/CAST family member 1	XM_003126581	1.08909	1.09656	1.16256	1.08545	1.22345	1.20336	3.31012e-09	0.000479721	0.0934476	0.0157759	24.9338	0.871144	13.2183	0.230912	2.43936	0.0852269	2.79771	0.293241	1.44994	1
ERCC4	15274239	ERCC excision repair 4, endonuclease catalytic subunit	ENSSSCT00000008636	-1.04934	-1.00177	-1.04737	1.02903	-1.11467	-1.01076	0.0646702	0.496543	0.400737	0.166424	2.83083	0.0705797	0.466415	0.00581447	0.924598	0.0230526	1.56916	0.11737	1.0347	1
ERICH3	15300366	glutamate rich 3	ENSSSCT00000004184	-1.17184	-1.18795	-1.22969	-1.55373	-1.24344	-1.10619	3.71461e-09	0.442849	0.00166353	0.00310978	24.7495	2.49692	0.594564	0.0299921	6.91849	0.697991	3.61408	1.09385	4.18684	1	Cluster_A
ERLEC1	15276460	endoplasmic reticulum lectin 1	AK390734	-1.12336	-1.15749	-1.13581	-1.15229	-1.30093	-1.08641	2.23239e-08	0.000379255	5.2527e-11	0.0179424	21.9476	1.05624	13.7314	0.330415	31.9091	1.53564	2.73273	0.394543	1.99721	1
ERMP1	15188926	endoplasmic reticulum metallopeptidase 1	XM_001924217	-1.24036	-1.08734	-1.20203	-1.22257	-1.25834	-1.07049	1.6394e-10	0.0593192	0.0623083	0.154961	29.9231	1.38907	3.65596	0.0848569	2.87059	0.133256	1.60873	0.224037	1.92648	1
ESM1	15244473	endothelial cell specific molecule 1	XM_003133968	-1.11016	-1.65531	-1.74457	-1.46045	-1.73313	-1.28597	2.76222e-07	0.889184	0.00319965	0.117017	18.2159	7.56366	0.0195345	0.00405558	6.16133	2.55832	1.762	2.19487	17.2317	1
ETFA	15310937	electron-transfer-flavoprotein, alpha polypeptide	NM_001244403	-1.09972	-1.21295	-1.17309	-1.51027	-1.37263	-1.2119	9.75314e-12	0.605917	0.000151045	0.012974	34.9487	3.00303	0.268204	0.011523	9.80006	0.84209	2.89628	0.746606	3.56597	1	Cluster_A
ETV1	15331457	ETS variant 1	---	-1.11037	-1.28364	-1.03647	-1.16793	-1.25398	-1.22323	4.45779e-08	0.208731	0.168549	0.340369	20.899	1.30261	1.60506	0.0500206	1.81928	0.113393	1.1514	0.215295	2.58664	1	Cluster_A
EXOC4	15252279	exocyst complex component 4	ENSSSCT00000018013	-1.13265	-1.17693	-1.11197	-1.22537	-1.19944	-1.14035	6.14653e-11	0.342478	0.467809	0.0756674	31.6316	1.22782	0.911541	0.0176913	0.766692	0.0297602	1.99404	0.232204	1.61088	1	Cluster_A
EXOC5	15188353	exocyst complex component 5	XM_003121827	-1.01737	-1.14263	-1.11842	-1.0217	-1.22431	1.03215	0.0242303	0.00397387	3.21906e-06	0.183082	3.89199	0.28484	8.77939	0.321265	14.7849	1.08205	1.51583	0.332812	3.03722	1
EXOC6B	15271044	exocyst complex component 6B	ENSSSCT00000009101	-1.17087	-1.16357	-1.12806	-1.06556	-1.24186	1.01353	1.78208e-06	7.8624e-05	1.38317e-07	0.0319679	15.5926	0.665363	17.2635	0.368332	19.2195	0.820128	2.43955	0.312299	1.77087	1
EXTL2	15281970	exostosin like glycosyltransferase 2	NM_001243549	-1.26342	-1.30966	-1.25578	-1.46879	-1.50908	-1.13954	3.00339e-12	0.275314	2.52737e-06	0.255231	37.1495	3.86607	1.20593	0.0627495	15.114	1.57288	1.32512	0.413706	4.31881	1	Cluster_A
F2R	15258464	coagulation factor II thrombin receptor	ENSSSCT00000030688	-1.08531	-1.28509	-1.03911	-1.00745	-1.52025	-1.26132	0.000336937	0.713241	0.0905921	0.110835	8.8178	1.53814	0.135988	0.0118606	2.47223	0.431244	1.79124	0.937367	7.23907	1
FABP2	15323995	fatty acid binding protein 2	NM_001031780	-1.02446	1.08558	1.39763	-1.00623	1.88804	1.26396	0.000564691	0.00010805	0.779917	0.00144164	8.19557	2.31364	16.5365	2.33416	0.249314	0.0703822	4.00146	3.38887	11.7156	1
FABP7	15192792	fatty acid binding protein 7	ENSSSCT00000004679	-1.04443	-1.00196	-1.20481	-1.45536	-1.30912	-1.30104	1.40094e-05	0.000438506	4.8676e-13	0.158575	12.8253	2.00634	13.414	1.04922	40.6749	6.36305	1.59598	0.749008	6.49212	1
FAM101A	15230064	family with sequence similarity 101 member A	ENSSSCT00000022364	1.16957	1.75062	1.65573	1.56262	1.65241	2.19383	3.92327e-13	0.315011	8.95529e-05	0.00124318	41.1031	12.5185	1.02188	0.155614	10.4503	3.1828	4.07633	3.72451	12.6394	1	Cluster_B
FAM102B	15286576	family with sequence similarity 102 member B	ENSSSCT00000007503	-1.12251	-1.34843	-1.16132	-1.52102	-1.5982	-1.30586	3.4078e-10	0.840613	0.109519	0.418077	28.6748	4.42569	0.0406992	0.00314077	2.27165	0.350608	1.02011	0.472332	6.40514	1
FAM126B	15240837	family with sequence similarity 126 member B	ENSSSCT00000017528	-1.16555	-1.22774	-1.07123	-1.10106	-1.17933	-1.02117	4.63371e-06	0.199627	0.0624084	0.087049	14.293	0.711317	1.67164	0.041596	2.86887	0.142774	1.92011	0.286672	2.06532	1
FAM129B	15199008	family with sequence similarity 129 member B	ENSSSCT00000006173	1.12698	1.25973	1.21787	1.26592	1.19014	1.22138	2.28878e-11	0.225427	0.00105898	0.714273	33.3933	1.84413	1.49159	0.0411861	7.44829	0.411327	0.619321	0.102605	2.29181	1	Cluster_B
FAM131C	15304775	family with sequence similarity 131 member C	AK231228	1.43084	1.72224	1.76266	1.27041	1.51521	1.87649	5.57299e-21	0.15464	0.0120367	0.0270418	86.1716	10.4617	2.06332	0.125248	4.66373	0.5662	2.52481	0.919572	5.0383	1	Cluster_B
FAM13A	15321736	family with sequence similarity 13 member A	---	-1.12084	-1.23798	-1.28377	-1.27948	-1.3905	-1.35641	5.07052e-15	0.271068	1.337e-09	0.0695972	50.2286	3.0403	1.22763	0.0371539	26.401	1.59803	2.03792	0.370061	2.51196	1	Cluster_A
FAM149A	15235759	family with sequence similarity 149 member A	ENSSSCT00000017209	-1.24794	-1.17912	-1.13282	-1.13798	-1.29212	-1.07058	7.17877e-11	0.300123	0.153474	0.153478	31.3586	1.29805	1.08718	0.0225013	1.91719	0.0793598	1.61404	0.200433	1.71784	1	Cluster_A
FAM158A	15311766	family with sequence similarity 158 member A	AK394547	-1.01869	-1.01316	-1.08272	-1.07944	-1.21949	1.00461	0.0088659	0.247052	0.0411969	0.132337	5.0051	0.254291	1.35899	0.0345227	3.31515	0.168431	1.6953	0.258396	2.10847	1
FAM163A	15332323	family with sequence similarity 163 member A	XM_003130344	-1.26496	-2.34236	-1.31449	-1.99981	-1.69167	-1.77155	7.52399e-11	0.00286764	0.076144	0.020117	31.2762	13.6113	9.44263	2.0547	2.6567	1.15619	2.67487	3.49228	18.0606	1	Cluster_A
FAM189B	15280341	family with sequence similarity 189 member B	ENSSSCT00000007141	-1.09811	-1.26525	-1.10308	-1.17751	-1.28633	-1.02787	4.78941e-08	0.668549	4.33732e-05	0.0367053	20.7912	1.04347	0.184616	0.00463278	11.3659	0.570431	2.3689	0.356672	2.08281	1	Cluster_A
FAM19A	15286253	family with sequence similarity 19 member A	XM_001926031	-1.40451	-1.76347	-1.48077	-1.93408	-1.86476	-1.61638	6.89743e-15	0.361448	0.279935	0.550882	49.551	13.082	0.842129	0.111166	1.29293	0.341347	0.828905	0.656521	10.9565	1	Cluster_A
FAM20A	15206569	family with sequence similarity 20 member A	ENSSSCT00000018787	-1.17659	-1.51388	-1.24493	-1.08566	-1.37524	-1.27189	2.3133e-07	0.0640457	0.107723	0.0512233	18.4717	2.85978	3.52275	0.272695	2.28909	0.354397	2.19741	1.02061	6.42501	1	Cluster_A
FAM216A	15224240	family with sequence similarity 216 member A	ENSSSCT00000010765	-1.26495	-1.24856	-1.2266	-1.1291	-1.42109	-1.23386	1.72061e-10	0.00154019	0.00145254	0.353923	29.84	2.48635	10.7288	0.446977	7.07698	0.589674	1.12701	0.281717	3.45789	1
FAM219B	15311110	family with sequence similarity 219 member B	ENSSSCT00000030213	-1.20152	-1.11003	-1.03728	-1.09215	-1.21721	-1.04062	5.94903e-05	0.0258686	0.000899513	0.169714	10.9649	0.582548	5.14796	0.136752	7.64117	0.405965	1.55826	0.248365	2.20484	1
FAM234B	15293685	family with sequence similarity 234 member B	NM_001244956	-1.07816	-1.10213	-1.07974	-1.04414	-1.24361	-1.02355	0.00387821	0.739562	0.0681182	0.394153	5.94095	0.477259	0.111254	0.00446872	2.77537	0.222956	1.0585	0.2551	3.33385	1
FAM241A	15321487	family with sequence similarity 241 member A	---	-1.52568	-1.48416	-1.28947	-1.54878	-1.34781	-1.43651	5.217e-12	0.129175	0.239911	0.433768	36.11	6.45615	2.34889	0.209981	1.45232	0.259662	0.995735	0.534086	7.41984	1	Cluster_A
FAM38B	15315313	family with sequence similarity 83 member B	XM_001927561	1.0398	1.29481	1.34173	1.43774	1.56548	1.06731	6.16656e-05	0.0417538	6.74601e-08	0.105835	10.9195	2.97111	4.27663	0.581819	20.2792	5.51781	1.81601	1.48237	11.2918	1
FAM81A	15194373	family with sequence similarity 81 member A	XM_001928540	-1.21672	-1.09531	-1.21887	-1.36977	-1.25384	1.04966	8.07802e-09	0.685575	0.147045	5.76443e-05	23.5209	1.33638	0.165072	0.00468941	1.96198	0.111473	5.65871	0.964527	2.35789	1
FAM83D	15247068	family with sequence similarity 83 member D	ENSSSCT00000008043	-1.51218	-1.86187	-1.49626	-1.90203	-2.00284	-1.60532	8.05965e-15	0.721002	0.000529874	0.283388	49.21	14.7259	0.128404	0.0192122	8.27184	2.47531	1.26306	1.1339	12.4187	1	Cluster_A
FANCM	15196289	FA complementation group M	ENSSSCT00000030082	-1.00537	-1.31607	-1.24857	-1.16608	-1.38718	-1.13162	6.37645e-07	0.234417	5.74887e-06	0.102036	17.0242	1.69066	1.43465	0.0712369	14.0039	1.39071	1.83558	0.546871	4.12133	1
FASTKD2	15237478	FAST kinase domains 2	AK344645	-1.07709	-1.14388	-1.13868	-1.04379	-1.21552	1.04825	0.00193451	0.126073	0.122505	0.023207	6.74274	0.384552	2.38802	0.0680968	2.15363	0.122826	2.60248	0.445274	2.36683	1
FAXC	15193304	failed axon connections homolog	---	-1.13719	-1.28052	-1.16561	-1.2995	-1.29588	-1.12773	1.61962e-10	0.448696	0.0680281	0.226767	29.944	1.92446	0.579424	0.0186194	2.77679	0.17846	1.39399	0.268769	2.66714	1	Cluster_A
FBLL1	15243352	fibrillarin-like 1	---	-1.06216	-1.32957	-1.14181	-1.10265	-1.27184	-1.13213	7.52621e-05	0.0986763	0.0961897	0.347912	10.6684	1.21644	2.78907	0.159008	2.40875	0.274651	1.13774	0.389182	4.73193	1	Cluster_A
FBP1	15200426	fructose-1,6-bisphosphatase 1	ENSSSCT00000011979	-1.51101	-1.4695	-1.40856	-1.54061	-1.72564	-1.43794	1.40936e-11	0.576179	0.0588377	0.29896	34.2735	8.63917	0.314936	0.0396923	2.93191	0.739033	1.23089	0.930795	10.4607	1
FBXL16	15269599	F-box and leucine rich repeat protein 16	ENSSSCT00000041817	-1.11181	-1.29971	-1.17324	-1.50346	-1.41029	-1.11938	2.71615e-07	0.261915	0.0722245	0.0136473	18.2401	2.73271	1.27591	0.0955776	2.71297	0.406453	2.87079	1.29029	6.21747	1	Cluster_A
FBXO21	15224476	F-box protein 21	NM_001244497	1.13218	1.14862	1.05117	1.14489	1.13693	1.20187	2.59522e-12	0.000299544	0.0112901	0.0639307	37.4268	0.799645	14.2503	0.152233	4.73502	0.101166	2.08231	0.133469	0.886671	1	Cluster_B
FBXO31	15301373	F-box protein 31	ENSSSCT00000002945	-1.1055	-1.16448	-1.13531	-1.15001	-1.32624	-1.06784	2.44725e-05	0.120821	0.0079391	0.536215	12.0999	1.06833	2.45681	0.108459	5.12899	0.452849	0.848658	0.224789	3.66412	1
FBXO41	15271018	F-box protein 41	XM_003125010	-1.10822	-1.37333	-1.07301	-1.25594	-1.37073	-1.06874	8.42688e-06	0.0209789	0.0790482	0.00411551	13.4947	1.76094	5.53746	0.361294	2.61689	0.341481	3.47326	1.35968	5.41537	1	Cluster_A
FBXO43	15278425	F-box protein 43	AK395339	1.05686	1.13508	1.06928	-1.02967	1.23322	1.01621	0.0522084	0.148443	0.298173	0.165963	3.06008	0.282189	2.12758	0.0980988	1.2279	0.113232	1.57071	0.434534	3.82698	1
FBXW5	15199662	F-box and WD repeat domain containing 5	AK396787	-1.01075	-1.01052	-1.06336	1.02546	-1.14441	1.06516	0.235626	0.376738	0.000229136	0.0228711	1.47098	0.0454881	0.789771	0.0122113	9.28748	0.287203	2.60987	0.242121	1.28333	1
FCAR	15298060	Fc fragment of IgA receptor	NM_001123112	1.06427	1.08558	1.27912	-1.29852	1.55981	1.1717	0.0746682	0.0128536	0.0982733	0.00491061	2.67753	0.740371	6.46579	0.893937	2.38608	0.65978	3.38454	2.8076	11.4753	1
FCER2	15263709	Fc fragment of IgE receptor II	NM_001145217	1.01129	-1.00984	1.18697	1.25177	1.41551	1.33427	1.98032e-05	0.130261	0.96162	0.729432	12.3741	1.97277	2.33545	0.186167	0.039154	0.00624223	0.600138	0.287036	6.61625	1
FEM1B	15196118	fem-1 homolog B	XM_003121751	-1.05598	-1.10162	-1.02308	-1.04411	-1.09908	-1.01538	0.000109813	0.931064	0.177777	0.038643	10.1957	0.150723	0.00752883	5.56495e-05	1.76367	0.0260725	2.34254	0.10389	0.613496	1
FER1L6	15282814	fer-1-like family member 6	XM_003360869	1.08813	1.23307	1.22893	1.15357	1.34079	1.33184	2.4097e-06	0.590743	0.776606	0.188703	15.179	2.05349	0.291442	0.0197138	0.253594	0.0343074	1.4988	0.608295	5.61432	1
FETUB	15216566	fetuin B	AK233033	1.5152	1.00272	1.01972	2.11372	1.57033	1.44262	4.06022e-11	0.857521	0.000715905	0.0157345	32.366	6.51723	0.0324324	0.0032653	7.91226	1.59322	2.79903	1.69084	8.35646	1
FEZ1	15330905	fasciculation and elongation protein zeta 1	---	-1.24439	-1.34597	-1.22627	-1.52199	-1.49025	-1.23221	3.02235e-14	0.521006	6.5793e-07	0.232974	46.3664	4.36044	0.415426	0.0195339	16.98	1.59685	1.37837	0.388878	3.90279	1	Cluster_A
FGA	15323493	fibrinogen alpha chain	AK233276	1.02306	-1.05309	1.22406	-1.13986	1.43803	-1.03254	0.341424	0.0173624	0.149561	0.0578392	1.08867	0.280841	5.89317	0.760124	1.94422	0.501546	2.13444	1.65185	10.7057	1
FGF12	15222043	fibroblast growth factor 12	AK347554	-1.23851	-1.36752	-1.20692	-1.26482	-1.27771	-1.21646	6.87078e-12	0.615541	1.21334e-05	0.181294	35.5967	2.67974	0.254096	0.00956428	13.0138	0.979686	1.52134	0.343582	3.12415	1	Cluster_A
FGF9	15203308	fibroblast growth factor 9 (glia-activating factor)	ENSSSCT00000010161	-1.05778	-1.26366	-1.19796	-1.16489	-1.37214	-1.11569	5.31428e-07	0.177662	0.521947	0.127866	17.2817	1.52579	1.84832	0.0815931	0.65531	0.0578568	1.71399	0.453981	3.664	1
FGFR1	15235809	fibroblast growth factor receptor 1	ENSSSCT00000033696	-1.11937	-1.14937	-1.14888	-1.26897	-1.25857	-1.22221	3.55576e-14	0.135591	0.434524	0.608804	46.023	1.67644	2.27124	0.0413664	0.841932	0.0306684	0.752997	0.0822865	1.51169	1	Cluster_A
FITM2	15247217	fat storage-inducing transmembrane protein 2	ENSSSCT00000008069	-1.03038	-1.14149	-1.19814	-1.1189	-1.27174	-1.01249	0.000101608	0.0759987	0.00831315	0.00553196	10.2925	0.71168	3.22863	0.111623	5.07729	0.351073	3.32471	0.689668	2.86955	1
FKBP1B	15277178	FK506 binding protein 1B	---	-1.1255	-1.13884	-1.03305	-1.16455	-1.22284	-1.0404	1.09944e-05	0.997361	0.0221686	0.327176	13.1434	0.667067	1.10037e-05	2.79234e-07	3.98936	0.202471	1.17586	0.179035	2.10625	1	Cluster_A
FKBP3	15196284	FK506 binding protein 3	NM_001244157	1.00241	-1.1229	-1.2398	-1.17158	-1.26126	-1.10219	0.000174935	0.00172575	6.84575e-13	0.34209	9.61887	1.00775	10.4913	0.549576	40.0024	4.19099	1.14826	0.360904	4.34789	1
FLRT3	15248387	fibronectin leucine rich transmembrane protein 3	XM_001926449	2.10823	1.79463	1.62079	2.71077	2.18429	2.39303	6.66206e-33	0.703167	0.192146	0.126227	205.89	28.078	0.146204	0.00996917	1.68272	0.229479	1.721	0.704097	5.65951	1	Cluster_B
FLT3	15204731	fms-related tyrosine kinase 3	ENSSSCT00000033941	-1.34387	-1.50468	-1.25676	-1.17555	-1.46273	-1.29169	4.18768e-10	0.345151	0.0357979	0.401437	28.3272	4.11348	0.901445	0.0654509	3.4671	0.503469	1.04664	0.455959	6.02635	1
FMNL1	15195445	formin-like 1	XM_003121637	-1.28014	-1.39383	-1.32472	-1.23687	-1.39407	-1.26979	5.66508e-12	0.439283	9.62634e-07	0.827001	35.956	3.71918	0.603954	0.0312356	16.4462	1.70114	0.472391	0.146588	4.29263	1	Cluster_A
FMO5	15284391	flavin containing monooxygenase 5	XM_001924642	2.27017	2.58088	1.82354	6.55626	4.47071	3.82926	4.05134e-21	0.234845	0.0633958	0.26799	87.1564	72.1376	1.432	0.59262	2.85209	2.36062	1.29633	3.21884	34.3487	1	Cluster_B
FNBP1L	15286775	formin binding protein 1-like	ENSSSCT00000007549	1.09724	1.24061	1.05592	1.11869	1.21511	1.13038	2.78337e-05	0.747427	0.000691449	0.000344829	11.934	0.861213	0.104398	0.00376693	7.95366	0.573975	4.72931	1.02387	2.99484	1
FOLR2	15329233	folate receptor 2	ENSSSCT00000016163	-1.07617	1.01381	-1.21818	-1.09277	-1.27114	-1.06756	0.00171906	4.90936e-06	0.328038	0.00258384	6.8802	0.590423	23.8901	1.02506	1.12973	0.0969477	3.70728	0.954418	3.56132	1
FOXA2	15248511	forkhead box A2	AK240450	-1.14509	1.13862	1.08617	-1.04033	1.32379	1.18946	0.0703004	0.332813	0.535593	0.0727505	2.74174	0.414194	0.948966	0.0716799	0.629102	0.095038	2.01469	0.913074	6.26938	1
FRAS1	15320970	fraser extracellular matrix complex subunit 1	ENSSSCT00000033980	-1.11732	-1.17836	-1.10779	-1.03831	-1.33067	-1.22002	4.3081e-06	0.826974	0.30545	0.227202	14.3911	1.20892	0.0480818	0.00201956	1.20308	0.101065	1.39288	0.351028	3.48622	1
FRK	15193665	fyn-related kinase	XM_001925792	1.55834	1.29423	1.29766	2.11847	1.39393	1.81578	2.2989e-14	0.0285194	0.000613993	0.0048278	46.9476	9.74542	4.96825	0.515656	8.09544	1.68046	3.39308	2.11301	8.6146	1
FRMPD1	15189672	FERM and PDZ domain containing 1	ENSSSCT00000005892	-1.07189	-1.35489	-1.19842	1.12857	-1.32383	-1.14743	0.00112675	0.814193	0.110696	0.0328911	7.37518	1.07769	0.0555871	0.00406129	2.26038	0.330294	2.42501	1.06305	6.06412	1
FRMPD4	15333101	FERM and PDZ domain containing 2	XM_003134926	-1.18059	-1.20027	-1.2502	-1.04262	-1.42152	-1.10896	1.65669e-05	0.398551	0.238767	0.0771359	12.6062	1.57116	0.720103	0.0448745	1.45727	0.181625	1.98393	0.741793	5.17229	1	Cluster_A
FRY	15203514	FRY microtubule binding protein	XM_003482873	-1.08848	-1.20923	-1.17852	-1.17959	-1.27633	-1.08196	7.45693e-08	0.436209	0.00410814	0.288275	20.1302	1.19579	0.612141	0.0181814	5.87515	0.349	1.25282	0.223262	2.46521	1	Cluster_A
FRY	15203538	FRY microtubule binding protein	---	-1.06228	-1.05897	-1.13891	-1.15136	-1.38759	1.05509	5.30016e-05	0.0110268	0.0557431	0.00363597	11.1111	0.701395	6.76105	0.213398	2.98979	0.188733	3.5355	0.669543	2.61972	1	Cluster_A
FRYL	15322727	FRY like transcription coactivator	ENSSSCT00000009659	-1.16603	-1.05836	-1.05129	-1.10488	-1.17281	-1.00669	7.45389e-07	0.0316174	0.0790856	0.0468321	16.8044	0.416239	4.77944	0.0591924	2.61639	0.0648069	2.2437	0.166727	1.02794	1
FRZB	15240356	frizzled-related protein	NM_001243330	-1.3462	-1.49528	-1.27848	-1.32731	-1.48379	-1.34938	3.22437e-11	0.367535	0.00379623	0.84666	32.7774	5.07887	0.820915	0.0636006	5.96538	0.924338	0.44485	0.206789	6.43044	1	Cluster_A
FSD1L	15189987	fibronectin type III and SPRY domain containing 1-like	ENSSSCT00000005969	-1.01861	-1.17098	-1.24613	-1.19089	-1.34353	-1.04337	5.92711e-08	0.00328389	5.13911e-10	0.0196235	20.4721	1.17593	9.16608	0.263253	27.9836	1.6074	2.68744	0.463106	2.38379	1
FST	15242841	follistatin	ENSSSCT00000023776	1.27084	1.14978	1.14973	1.27874	1.51813	1.46591	8.08577e-11	0.0796949	0.311442	0.0290433	31.15	3.39778	3.14784	0.17168	1.18309	0.12905	2.48847	0.814312	4.52675	1
FTH1	15199559	ferritin heavy chain 1	AK235313	-1.15956	-1.13725	-1.13016	-1.04984	-1.19587	-1.13242	2.08795e-06	0.0214418	0.00119793	0.573295	15.3751	0.797961	5.49667	0.142637	7.30309	0.379027	0.799176	0.12443	2.15383	1
FTMT	15259146	ferritin, mitochondrial	XM_003123866	1.07475	-1.04642	1.13977	1.03989	1.30326	-1.04721	0.081109	0.00187254	0.98665	0.243341	2.58954	0.369706	10.3214	0.736785	0.013442	0.00191909	1.35305	0.579521	5.9249	1
FUT11	15226812	fucosyltransferase 11	XM_001928248	-1.14813	-1.00807	-1.07318	1.00802	-1.09964	1.07483	0.0186837	0.851527	7.84544e-06	0.00227698	4.17722	0.074414	0.0352517	0.000313992	13.5896	0.242088	3.77092	0.201529	0.739292	1
FUT9	15184586	fucosyltransferase 9	ENSSSCT00000004794	-1.1624	-1.52727	-1.08067	-1.25588	-1.28858	-1.04246	4.67207e-06	0.199759	1.53398e-06	0.0272509	14.2819	1.91837	1.67065	0.112202	15.7992	2.12218	2.52089	1.01583	5.57434	1
FZD3	15223553	frizzled family receptor 3	XM_001928787	-1.25259	-1.16385	-1.15238	-1.35263	-1.36287	-1.14101	7.07258e-09	0.593917	0.0136452	0.0327989	23.7295	2.39	0.286479	0.0144269	4.52442	0.455694	2.42645	0.733166	4.17983	1
G6PC2	15236422	glucose-6-phosphatase catalytic subunit 2	ENSSSCT00000017341	1.05274	1.00647	1.26391	-1.07952	1.34921	1.19587	0.0194833	0.0338957	0.397468	0.0126898	4.13111	0.664324	4.65276	0.374105	0.932974	0.150031	2.90743	1.40263	6.67362	1
GABARAPL1	15289381	GABA type A receptor associated protein like 1	NM_001190287	1.01093	-1.06175	-1.04859	-1.08062	-1.11919	1.01001	0.00215127	0.00956311	0.0135848	0.0191836	6.61943	0.10512	7.03729	0.0558777	4.52934	0.071928	2.69891	0.12858	0.659039	1
GABBR1	15308144	gamma-aminobutyric acid type B receptor subunit 1	ENSSSCT00000001242	-1.44387	-1.50719	-1.24327	-1.2398	-1.56798	-1.09843	0.0272637	0.0017145	0.0597557	0.000293053	3.76316	1.29866	10.5049	1.81261	2.91533	1.00608	4.81286	4.98273	14.3216	1	Cluster_A	NP
GABBR2	15197994	gamma-aminobutyric acid type B receptor subunit 2	ENSSSCT00000025444	-1.22609	-1.47779	-1.16995	-1.32382	-1.36743	-1.16294	1.16721e-09	0.0341352	0.268849	0.283737	26.6236	3.06783	4.63997	0.267331	1.33462	0.153788	1.26233	0.436374	4.78204	1	Cluster_A	NP
GABRB2	15243376	gamma-aminobutyric acid type A receptor beta 2 subunit	ENSSSCT00000018541	-1.63867	-1.83473	-1.39092	-1.92691	-2.4537	-1.57468	1.21147e-16	0.774066	0.275218	0.0362453	58.8651	16.8418	0.082943	0.0118653	1.31046	0.374932	2.37536	2.03883	11.8735	1	Cluster_A	NP
GABRB3	15187275	gamma-aminobutyric acid type A receptor beta 3 subunit	XM_003361288	-1.24001	-1.34804	-1.14449	-1.22818	-1.17889	-1.11206	8.6325e-11	0.0432472	0.0954847	0.108507	31.0355	1.73652	4.21377	0.117886	2.41653	0.135211	1.80264	0.302588	2.32203	1	Cluster_A	NP
GABRE	15338524	gamma-aminobutyric acid type A receptor epsilon subunit	XM_003135462	2.11455	1.63119	2.01567	3.39801	1.9857	2.40065	1.80506e-23	0.238231	0.328679	0.0131256	105.083	31.2414	1.41129	0.209789	1.12772	0.335274	2.89043	2.57798	12.338	1
GABRQ	15335394	gamma-aminobutyric acid type A receptor theta subunit	ENSSSCT00000013945	1.47478	1.55517	1.62491	1.12622	2.05824	1.65811	3.70242e-09	0.0240669	0.488537	0.0266378	24.7548	9.72893	5.28164	1.03788	0.722558	0.283974	2.53246	2.98587	16.31	1
GABRR1	15193158	gamma-aminobutyric acid type A receptor rho1 subunit	AK394040	1.09451	1.35898	1.63063	1.76128	1.56831	1.441	1.24821e-11	0.10334	0.52113	0.22775	34.4956	7.15299	2.7126	0.281242	0.6569	0.136215	1.39149	0.865618	8.60544	1
GADD45G	15223025	growth arrest and DNA-damage-inducible, gamma	GU386350	1.57293	1.13532	1.03967	1.40623	1.31882	1.23225	2.98906e-10	0.771999	0.000850327	0.00585776	28.8969	2.89397	0.0845117	0.00423185	7.7078	0.771924	3.29598	0.99026	4.15616	1
GADD45GIP1	15264504	GADD45G interacting protein 1	AK346636	1.01982	-1.14133	-1.11399	-1.0312	-1.2657	-1.16241	0.00294673	0.959999	0.584312	0.431285	6.25599	0.628921	0.00253072	0.000127208	0.540813	0.0543685	0.999552	0.301458	4.17204	1
GAL	15260573	galanin/GMAP prepropeptide	NM_214234	5.29336	5.56532	4.52761	5.60024	5.21553	6.86549	2.30453e-37	0.705673	0.825423	0.48115	275.367	142.894	0.143623	0.0372646	0.192304	0.0997906	0.925431	1.44068	21.5353	1	Cluster_B	IP, NP
GALNT14	15272105	polypeptide N-acetylgalactosaminyltransferase 14	XM_003481255	-1.19617	-1.45606	-1.36694	-1.38569	-1.67458	-1.22288	7.27497e-12	0.438594	0.0475743	0.196999	35.4906	5.14244	0.605781	0.0438876	3.15999	0.45787	1.47448	0.640938	6.01318	1	Cluster_A	IP
GALNT8	15294061	polypeptide N-acetylgalactosaminyltransferase 8	XM_003126557	-1.16377	1.02036	1.03734	1.01308	1.28786	-1.00478	0.554633	0.218864	0.111547	0.0102119	0.593654	0.0649415	1.53495	0.0839561	2.2523	0.246385	3.01675	0.990033	4.5398	1
GAREM1	15306093	GRB2 associated regulator of MAPK1 subtype 1	---	-1.17804	-1.13101	-1.06502	-1.15735	-1.2928	-1.13171	2.37059e-15	0.784276	0.000953918	0.0161969	51.9246	1.07992	0.0754267	0.000784355	7.57168	0.157474	2.78442	0.173729	0.863109	1	Cluster_A
GATAD2A	15265320	GATA zinc finger domain containing 2A	ENSSSCT00000015224	1.20736	1.02076	1.09282	1.1455	1.16194	1.04663	2.71972e-06	0.0121552	0.118619	0.141324	15.014	0.616346	6.57315	0.134919	2.18754	0.0898019	1.6594	0.204363	1.70364	1
GCC2	15270224	GRIP and coiled-coil domain containing 2	AK348428	-1.01303	-1.05271	-1.14405	1.03435	-1.14788	1.05155	0.11026	3.2855e-06	0.0083278	0.0446029	2.26454	0.0883331	24.892	0.485482	5.07532	0.197973	2.26884	0.265502	1.6188	1
GCHFR	15195268	GTP cyclohydrolase I feedback regulator	NM_001243443	-1.1348	-1.1703	-1.01141	-1.15698	-1.34776	1.01168	4.22325e-05	0.75081	0.0004061	0.0354414	11.3998	0.827231	0.101523	0.00368351	8.59193	0.623476	2.38684	0.519605	3.01146	1	Cluster_A
GCLM	15282129	glutamate-cysteine ligase modifier subunit	AK235653	-1.20654	-1.16767	-1.18671	-1.11902	-1.34302	-1.07725	3.39045e-08	0.119518	0.00435231	0.303211	21.3119	1.38413	2.4744	0.0803517	5.80929	0.377292	1.22234	0.23816	2.69527	1
GCNT3	15194363	glucosaminyl (N-acetyl) transferase 3, mucin type	XM_003480347	1.24103	1.48166	1.22276	2.33595	1.81184	1.67659	1.87127e-10	0.120524	0.00861161	0.129484	29.6958	11.831	2.4608	0.4902	5.03772	2.00707	1.70716	2.04043	16.5339	1
GCNT3	15273418	glucosaminyl (N-acetyl) transferase 3, mucin type	ENSSSCT00000005063	1.24103	1.48166	1.22276	2.33595	1.81184	1.67659	1.87127e-10	0.120524	0.00861161	0.129484	29.6958	11.831	2.4608	0.4902	5.03772	2.00707	1.70716	2.04043	16.5339	1
GCSH	15319614	glycine cleavage system protein H	ENSSSCT00000002913	1.13073	1.19878	1.0618	1.32402	1.56119	1.4999	7.87171e-11	0.702982	0.780592	0.343364	31.197	3.37098	0.146396	0.00790938	0.248443	0.0268455	1.14595	0.371475	4.48427	1
GDF3	15293836	growth/differentiation factor 3	XM_003126512	-1.7743	-2.47662	-1.57877	-1.97354	-2.41832	-2.43328	1.00752e-14	0.182173	0.543052	0.438231	48.7234	26.7176	1.80999	0.496257	0.615063	0.337271	0.98891	1.62681	22.7566	1	Cluster_A
GFOD1	15314052	glucose-fructose oxidoreductase domain-containing 1	XM_003482133	-1.15999	-1.33924	-1.16834	-1.29936	-1.44502	-1.20202	1.83617e-08	0.828152	0.0517136	0.442527	22.247	2.81146	0.0474189	0.00299628	3.0703	0.388009	0.982383	0.372446	5.24456	1	Cluster_A
GFRA2	15229373	GDNF family receptor alpha 2	ENSSSCT00000010528	-1.46227	-1.75014	-1.24431	-1.85998	-1.80748	-1.61225	2.96014e-18	0.337648	0.827654	0.242204	68.2555	11.294	0.930062	0.0769469	0.189592	0.031371	1.35579	0.67301	6.86685	1	Cluster_A	IP, NP
GGPS1	15225969	geranylgeranyl diphosphate synthase 1	XM_003483472	-1.13948	-1.20246	-1.17745	-1.14002	-1.18657	-1.03248	1.66012e-08	0.319598	0.0397689	0.194733	22.402	0.952253	1.00258	0.0213085	3.35326	0.142539	1.48103	0.188864	1.76406	1
GGT7	15249122	gamma-glutamyltransferase 7	---	-1.1559	-1.21934	-1.12287	-1.12548	-1.20378	-1.02018	3.74559e-06	0.313094	0.0259858	0.471919	14.5798	0.840115	1.03006	0.029677	3.81555	0.219858	0.938779	0.162282	2.3913	1	Cluster_A
GHITM	15227039	growth hormone inducible transmembrane protein	NM_001244382	1.06361	-1.14432	-1.12343	1.0001	-1.16945	-1.02411	0.0121824	0.000816751	2.03928e-10	0.00643876	4.65035	0.187574	12.0706	0.243437	29.5485	1.19185	3.24849	0.393088	1.67392	1
GJD2	15187165	gap junction protein delta 2	XM_001924757	-1.10072	-1.33577	-1.18712	1.14484	-1.32154	-1.1615	0.00325762	0.800301	0.00115974	0.0831779	6.14071	0.991741	0.0643988	0.00520029	7.34121	1.18562	1.94417	0.941966	6.70236	1
GLCCI1	15327247	glucocorticoid induced 1	ENSSSCT00000044291	-1.52343	-1.93506	-1.35259	-1.85946	-1.8296	-1.53641	8.44812e-15	0.437592	0.000294056	0.142156	49.1071	12.8182	0.608446	0.0794098	8.98312	2.34482	1.65618	1.29692	10.8325	1	Cluster_A
GLDN	15194630	gliomedin	XM_001926781	1.14603	1.18681	-1.23779	1.19987	1.27095	1.10416	0.00054002	0.811832	0.000137231	0.00150066	8.2491	0.688942	0.0570364	0.00238176	9.91875	0.828387	3.98119	0.997494	3.46597	1
GLP2R	15209871	glucagon-like peptide 2 receptor	JN030397	1.01741	-1.01255	-1.0382	-1.08487	1.32983	-1.06757	0.828781	0.00126016	0.903833	0.00143765	0.188225	0.020139	11.1501	0.5965	0.101234	0.0108315	4.00286	1.28485	4.44026	1
GLRA2	15333171	glycine receptor, alpha 2	ENSSSCT00000013268	1.58186	1.61467	1.57675	1.02979	1.6228	1.13739	2.91305e-10	0.110862	0.797704	0.0620947	28.9406	5.99336	2.59701	0.26891	0.226634	0.046934	2.0975	1.30313	8.59432	1
GLRB	15322949	glycine receptor, beta	NM_001001545	-1.21445	-1.38689	-1.39862	-1.20519	-1.56314	-1.1273	1.65908e-09	0.00383714	0.00181862	0.0860019	26.0488	3.55609	8.85017	0.604098	6.8146	0.930307	1.92651	0.789004	5.66544	1
GLRX3	15229125	glutaredoxin 3	ENSSSCT00000011771	-1.02798	-1.16009	-1.10248	-1.08884	-1.25878	-1.08521	2.75125e-05	0.500678	0.00813883	0.242071	11.9489	0.676689	0.457495	0.0129544	5.10108	0.288883	1.3561	0.230396	2.35022	1
GLS2	15292590	glutaminase 2	AK233325	-1.33466	-1.60831	-1.27383	-1.30522	-1.80732	-1.25941	2.4761e-13	0.586962	0.092795	0.0210142	42.0243	6.01741	0.297428	0.0212942	2.44678	0.350351	2.65278	1.13955	5.94234	1	Cluster_A
GMNN	15307863	geminin DNA replication inhibitor	AK240219	-1.03535	-1.10839	-1.1381	1.03355	-1.24139	-1.07159	0.0217054	0.0733737	0.188358	0.0999924	4.01251	0.400592	3.28868	0.164164	1.70344	0.170065	1.8464	0.553009	4.14318	1
GNA13	15206600	G protein subunit alpha 13	AK231228	1.13862	1.00226	1.11068	1.55103	1.1639	1.14381	2.23332e-12	0.927	0.00235754	1.02012e-05	37.713	1.65191	0.0084453	0.000184961	6.51339	0.285301	6.58464	0.865266	1.81779	1	Cluster_B
GNA14	15197647	G protein subunit alpha 14	ENSSSCT00000005819	-1.51487	-1.98325	-1.33758	-1.90277	-1.82848	-1.55132	3.75926e-15	0.454929	0.000132291	0.097522	50.8923	13.1422	0.563618	0.0727729	9.9642	2.5731	1.85974	1.44075	10.7167	1	Cluster_A
GNAO1	15302164	G protein subunit alpha o1	ENSSSCT00000042429	-1.11225	-1.14509	-1.07352	-1.19613	-1.21176	-1.05639	3.59885e-07	0.136601	0.0459035	0.0431475	17.8364	0.776586	2.2594	0.0491863	3.19848	0.13926	2.28591	0.298581	1.80688	1	Cluster_A
GNAQ	15197653	G protein subunit alpha Q	NM_001038623	-1.10016	-1.15916	-1.03514	-1.02788	-1.11603	-1.08578	9.44737e-06	0.416261	0.00220101	0.136426	13.3435	0.340072	0.667506	0.00850603	6.59294	0.168028	1.67869	0.12835	1.05767	1
GNB5	15185965	guanine nucleotide-binding protein subunit beta 5	ENSSSCT00000005105	-1.12216	-1.13249	-1.0831	-1.16092	-1.25115	-1.05114	1.89689e-08	0.0499632	0.0113014	0.0578981	22.1971	0.865713	3.95726	0.0771691	4.7339	0.184628	2.13391	0.249676	1.61855	1	Cluster_A
GNG4	15225961	G protein subunit gamma 4	ENSSSCT00000011116	1.76129	1.2114	1.37848	1.63205	1.61631	1.37747	1.469e-13	0.0105141	3.04699e-05	0.0784827	43.0817	7.80761	6.8532	0.620996	11.8176	2.14168	1.97482	1.07368	7.52096	1
GNPNAT1	15196550	glucosamine-phosphate N-acetyltransferase 1	NM_001243376	1.41779	1.11771	1.00731	1.38907	1.24932	1.35156	4.38905e-11	0.248092	0.0526392	0.00860475	32.2275	2.40928	1.35298	0.0505732	3.05125	0.228107	3.10283	0.695888	3.10247	1	Cluster_B
GNPTAB	15290362	N-acetylglucosamine-1-phosphate transferase, alpha and beta	ENSSSCT00000000941	1.16354	1.02824	1.03588	1.11527	1.13962	1.28263	2.99453e-09	0.859896	0.0947596	0.0222803	25.0944	0.773357	0.0313487	0.000483051	2.4246	0.074721	2.62314	0.242519	1.27894	1	Cluster_B
GNRHR2	15285877	gonadotropin releasing hormone receptor 2 (pseudogene)	ENSSSCT00000007323	-1.30592	-1.31268	-1.26106	-1.26169	-1.56447	-1.36897	2.30438e-10	0.273872	0.708505	0.317492	29.3395	4.27426	1.21326	0.0883751	0.346033	0.0504109	1.19431	0.52197	6.04583	1
GOLM1	15200495	golgi membrane protein 1	AK349960	1.22634	1.31223	1.10562	1.18095	1.23828	1.27145	2.37579e-13	0.0337568	0.539829	0.244199	42.1075	1.9847	4.66022	0.109828	0.621104	0.0292752	1.351	0.191034	1.95607	1	Cluster_B
GOT1	15233812	glutamic-oxaloacetic transaminase 1	ENSSSCT00000011527	-1.15211	-1.2271	-1.0791	-1.03665	-1.39452	-1.08848	2.08003e-06	0.334627	0.0472803	0.0252951	15.3803	1.06369	0.941833	0.032568	3.16666	0.219003	2.55875	0.53088	2.87009	1	Cluster_A
GOT2	15296134	glutamic-oxaloacetic transaminase 2	NM_213928	-1.04913	-1.10015	-1.06602	-1.02699	-1.14834	1.01709	0.00125908	0.0116465	0.0537607	0.00723112	7.24458	0.174123	6.65549	0.0799821	3.02863	0.0727928	3.1902	0.230029	0.997449	1
GPC2	15273298	glypican 2	AK395026	1.0664	1.14634	1.22469	1.11227	1.32289	1.26457	5.16765e-06	0.341338	0.878688	0.269649	14.1466	1.44348	0.915883	0.046727	0.129527	0.0132165	1.29267	0.395701	4.23453	1
GPR15	15222643	G-protein coupled receptor 15	AK231360	1.22047	-1.10403	1.29485	1.16965	1.39274	1.17699	0.00159566	0.0124282	0.0862899	0.195273	6.96711	1.58474	6.53043	0.742707	2.52381	0.574067	1.47946	1.00956	9.43961	1
GPR158	15201008	G protein-coupled receptor 158	ENSSSCT00000012102	-1.28236	-1.51553	-1.28955	-1.09201	-1.5596	-1.21112	8.56138e-08	0.594831	0.00296566	0.266005	19.9254	3.70872	0.28506	0.0265291	6.24862	1.16306	1.30073	0.726318	7.7244	1	Cluster_A
GPR161	15279514	G protein-coupled receptor 161	---	-1.22748	-1.40383	-1.28506	-1.49987	-1.44467	-1.346	6.4075e-11	0.136914	0.00719255	0.127445	31.5584	5.07801	2.25575	0.181485	5.24008	0.843174	1.71578	0.828252	6.6777	1	Cluster_A
GPR22	15327701	G protein-coupled receptor 22	XM_003130268	-1.6286	-1.68273	-1.435	-1.98167	-1.96817	-1.50367	4.06795e-14	0.305185	0.172371	0.411886	45.7396	13.8573	1.06452	0.161253	1.79587	0.544078	1.02989	0.936049	12.5728	1	Cluster_A
GPR26	15228978	G protein-coupled receptor 26	XM_001928196	-1.81926	-2.16705	-1.50715	-2.10344	-2.78919	-2.01342	3.8739e-20	0.174164	0.372197	0.27202	80.3438	25.2384	1.87881	0.295096	1.0002	0.314192	1.28748	1.21331	13.0364	1	Cluster_A
GPR63	15193267	G protein-coupled receptor 63	XM_003353265	1.00845	-1.37119	-1.12255	-1.26971	-1.35107	-1.01434	3.29076e-06	0.147762	2.25938e-06	0.00276263	14.755	1.34346	2.13483	0.0971891	15.2671	1.39008	3.67361	1.00346	3.77861	1	Cluster_A
GPR64	15335969	G protein-coupled receptor 64	ENSSSCT00000013299	-1.28185	-1.68557	-1.20148	-1.46161	-2.01353	-1.5409	1.40299e-10	0.991838	0.0376226	0.078632	30.1916	8.35591	0.000105292	1.45705e-05	3.41326	0.944664	1.97382	1.63884	11.4856	1
GPR75	15271507	G protein-coupled receptor 75	NM_001205045	-1.14651	-1.0852	-1.15182	-1.13025	-1.48079	-1.23607	1.5451e-06	0.00986999	8.34555e-05	0.282697	15.7893	1.82825	6.97586	0.403871	10.5387	1.22028	1.26453	0.439262	4.80532	1
GPR85	15251062	G protein-coupled receptor 85	XM_003484034	-1.27603	-1.46563	-1.19732	-1.03571	-1.47328	-1.15397	1.59448e-07	0.351789	0.000605688	0.0637383	19.0118	2.64638	0.876828	0.0610255	8.11172	1.12912	2.08388	0.870204	5.77664	1	Cluster_A
GPRIN3	15321734	GPRIN family member 3	AK350490	1.543	1.22094	1.13746	1.02707	1.68548	1.30424	0.0024365	0.14656	0.470311	0.117937	6.47529	3.41073	2.14772	0.565634	0.76126	0.400978	1.75777	2.77761	21.8593	1	Cluster_B
GPX2	15318201	glutathione peroxidase 2	ENSSSCT00000002537	-1.93389	-2.47534	-1.54227	-1.72984	-2.4461	-2.36819	3.13911e-15	0.301391	0.146306	0.328235	51.2946	25.4566	1.08146	0.268355	1.96726	0.976314	1.17387	1.74771	20.5957	1	Cluster_A
GREM1	15187189	gremlin 1, DAN family BMP antagonist	XM_001925261	1.22731	1.39228	1.07806	1.43932	1.55101	1.47356	9.33143e-10	0.56646	0.00131774	0.0107271	26.992	5.45487	0.331285	0.0334751	7.19112	1.45327	2.992	1.81398	8.38683	1
GRIP1	15293012	glutamate receptor interacting protein 1	AK343285	-1.14675	-1.30956	-1.14761	-1.06498	-1.20275	-1.04454	2.7819e-06	5.70236e-05	6.03047e-05	0.00160816	14.9832	0.960012	18.0049	0.576811	10.9477	0.701447	3.94625	0.75854	2.65901	1
GRK7	15217025	G protein-coupled receptor kinase 7	NM_214047	1.08531	1.23901	1.19472	-1.25179	1.29871	-1.05647	0.0992291	0.825201	0.000110374	0.0225953	2.37584	0.349235	0.0490888	0.00360788	10.1893	1.49777	2.61602	1.15362	6.10025	1
GRM4	15315519	glutamate receptor, metabotropic 4	XM_001928369	-1.20272	-1.51456	-1.31675	-1.68471	-1.72042	-1.34921	1.36044e-10	0.392076	0.0897836	0.263411	30.2449	7.25148	0.740198	0.0887345	2.48173	0.595016	1.30653	0.939757	9.95	1	Cluster_A	NP
GRM8	15250835	glutamate receptor, metabotropic 8	ENSSSCT00000015322	-1.21307	-1.25092	-1.24392	-1.1389	1.2911	-1.05025	0.00263001	0.243844	0.0245891	0.0829034	1.35732	0.13347	1.37774	0.067739	3.87592	0.381132	1.94592	0.574046	4.08084	1	Cluster_A	NP
GRPR	15335870	gastrin releasing peptide receptor	ENSSSCT00000013283	-1.21216	-1.45707	-1.21638	-1.44517	-1.4574	-1.22412	1.45991e-09	0.032206	0.19804	0.0692633	26.2573	4.07886	4.7458	0.368612	1.6513	0.256516	2.04044	0.950897	6.44669	1	Cluster_A
GSG1	15289285	germ cell-associated 1	XM_003355568	1.22403	1.21311	1.27941	1.27357	1.42975	1.19109	1.5873e-05	0.139055	0.28304	0.509689	12.662	2.74943	2.23104	0.242224	1.28156	0.278277	0.885078	0.576557	9.0113	1
GSKIP	15313436	GSK3B interacting protein	ENSSSCT00000027477	-1.27247	-1.44644	-1.212	-1.17575	-1.46793	-1.27622	2.09008e-08	0.000222258	2.47604e-10	0.0205102	22.0484	2.84693	14.9122	0.962746	29.217	3.77256	2.66508	1.03236	5.35857	1
GSTO2	15228357	glutathione S-transferase omega 2	AK238524	-1.0499	-1.12167	1.03031	1.04847	1.6355	-1.13475	0.158239	0.0266563	0.0776393	0.0439279	1.88521	0.610605	5.09259	0.824723	2.63602	0.853783	2.27669	2.2122	13.4415	1
GSTO2	15234266	glutathione S-transferase omega 2	AK238524	-1.0499	-1.12167	1.03031	1.04847	1.6355	-1.13475	0.158239	0.0266563	0.0776393	0.0439279	1.88521	0.610605	5.09259	0.824723	2.63602	0.853783	2.27669	2.2122	13.4415	1
GSTT1	15231590	glutathione S-transferase theta 1	AK234724	-1.16337	-1.17532	-1.02775	-1.21192	-1.20232	-1.1842	4.84101e-07	0.0655264	0.869486	0.525065	17.414	1.1285	3.4832	0.112863	0.140089	0.00907838	0.863851	0.167944	2.68938	1	Cluster_A	IP
GSTZ1	15318645	glutathione S-transferase zeta 1	ENSSSCT00000033132	-1.05738	-1.06611	-1.09458	-1.106	-1.18866	-1.07321	1.18514e-06	0.970084	0.926386	0.130312	16.1566	0.496576	0.00141494	2.17442e-05	0.0765351	0.00235232	1.70369	0.15709	1.27551	1	Cluster_A	IP
GUCY1B3	15322939	guanylate cyclase 1, soluble, beta 3	ENSSSCT00000009710	-1.17021	-1.29091	-1.13766	-1.14587	-1.23232	-1.06332	1.95954e-06	0.656753	2.69847e-05	0.314401	15.4622	1.2326	0.198922	0.00792877	11.9739	0.954524	1.20029	0.287052	3.30826	1
HADHA	15272309	hydroxyacyl-CoA dehydrogenase trifunctional multienzyme complex subunit alpha	ENSSSCT00000009377	-1.12342	-1.04658	-1.11637	-1.0986	-1.13656	-1.01976	1.72905e-05	0.405142	0.038717	0.230188	12.5505	0.400844	0.700133	0.0111806	3.38224	0.108024	1.38533	0.132737	1.32545	1
HAL	15290481	histidine ammonia-lyase	AK396559	1.11375	-1.00353	1.32159	1.0026	1.28192	1.08472	0.00407552	0.00380437	0.0701571	0.108418	5.88425	0.757797	8.86752	0.570997	2.74392	0.353373	1.80308	0.696624	5.34453	1
HAPLN1	15266003	hyaluronan and proteoglycan link protein 1	ENSSSCT00000015441	-1.65129	-1.71774	-1.55651	-1.79051	-2.1395	-1.47166	1.32995e-14	0.19835	0.00171665	0.3889	48.1218	14.5058	1.68126	0.2534	6.88183	2.07446	1.06715	0.965044	12.5098	1	Cluster_A	IP
HAUS5	15296601	HAUS augmin like complex subunit 5	ENSSSCT00000003209	1.1179	1.04868	1.26462	1.03157	1.99282	1.40901	0.0309525	0.0626838	0.359025	0.51998	3.62496	3.4441	3.56001	1.69119	1.03711	0.985365	0.870835	2.48216	39.4294	1	Cluster_B
HCN2	15285235	hyperpolarization activated cyclic nucleotide gated potassium and sodium channel 2	ENSSSCT00000025239	1.45484	1.13866	1.10515	1.28843	1.34317	1.25806	1.15302e-06	0.130943	0.0886771	0.135285	16.1948	2.62213	2.32707	0.188391	2.49487	0.403951	1.68328	0.817632	6.71937	1
HDAC11	15216676	histone deacetylase 11	ENSSSCT00000012705	-1.08056	-1.11087	-1.14471	-1.13719	-1.19515	-1.02305	8.84624e-06	0.322989	0.0020325	0.464607	13.4304	0.595713	0.98854	0.0219236	6.68533	0.296531	0.949464	0.126342	1.84075	1
HDAC5	15211377	histone deacetylase 5	AK396990	1.13428	1.2684	1.15445	1.11557	1.14639	1.24713	8.13442e-13	0.0100521	0.98126	0.314926	39.6644	1.3255	6.94035	0.115966	0.0189221	0.000632334	1.19927	0.120231	1.38684	1	Cluster_B
HDC	15194685	histidine decarboxylase	XM_001925342	-1.49004	-1.16498	-1.16179	-1.62581	-1.94181	-1.25682	4.20232e-06	0.699469	0.409062	0.0924071	14.4246	8.79573	0.150061	0.0457516	0.903585	0.550983	1.88842	3.45453	25.3056	1
HEATR5A	15311483	HEAT repeat containing 5A	XM_003128524	-1.14119	-1.04427	-1.08359	-1.08348	-1.22167	-1.03733	0.000124686	0.0304929	0.105536	0.0914524	10.0377	0.455358	4.8456	0.10991	2.31074	0.104827	1.89394	0.257755	1.88264	1
HEATR5B	15271956	HEAT repeat containing 5B	XM_003481246	-1.06736	-1.12348	-1.1229	-1.1065	-1.12603	-1.01978	8.61139e-07	0.181489	0.000333292	0.324875	16.602	0.398613	1.81573	0.0217978	8.83099	0.212032	1.18021	0.0850102	0.996415	1
HEBP2	15192440	heme binding protein 2	AK349884	-1.20347	-1.37515	-1.29641	-1.31049	-1.62602	-1.2424	3.80977e-12	0.0160046	8.85164e-07	0.265083	36.7001	4.21267	6.04738	0.347079	16.5635	1.90126	1.30279	0.448628	4.76364	1	Cluster_A
HERC1	15185503	HECT and RLD domain containing E3 ubiquitin protein ligase family member 1	ENSSSCT00000044262	-1.20932	-1.26982	-1.14892	-1.26613	-1.28865	-1.23	2.74889e-12	0.0584383	0.089548	0.130891	37.3175	2.28597	3.68205	0.112776	2.48451	0.152194	1.70128	0.312647	2.54218	1	Cluster_A
HES2	15298382	hes family bHLH transcription factor 2	XM_003127529	1.15289	1.02335	1.08143	1.6317	1.33082	1.12278	1.10632e-09	0.547109	0.0733562	0.0072797	26.7116	2.41605	0.365514	0.0165303	2.69641	0.243889	3.18684	0.864745	3.75366	1
HES2	15304319	hes family bHLH transcription factor 2	XM_003127529	1.15289	1.02335	1.08143	1.6317	1.33082	1.12278	1.10632e-09	0.547109	0.0733562	0.0072797	26.7116	2.41605	0.365514	0.0165303	2.69641	0.243889	3.18684	0.864745	3.75366	1
HEXA	15311239	hexosaminidase subunit alpha	ENSSSCT00000002156	1.00704	-1.08389	-1.06758	-1.02794	-1.12293	-1.02863	0.00132164	0.0254374	1.34556e-05	0.00151321	7.18765	0.162906	5.17904	0.0586908	12.8781	0.291878	3.97698	0.270412	0.940586	1
HEY1	15278777	Hes related family BHLH transcription factor with YRPW motif 1	AK236441	-1.21911	-1.14573	-1.19467	-1.13154	-1.24735	-1.19652	2.91626e-07	0.134301	1.38071e-08	0.530352	18.1379	1.47589	2.28652	0.0930279	22.6864	1.84601	0.856627	0.209113	3.37689	1
HEY2	15192756	Hes related family BHLH transcription factor with YRPW motif 2	NM_001243329	-1.29148	-1.36301	-1.0689	-1.16266	-1.30165	-1.28913	4.73264e-10	0.818912	6.89158e-05	0.160858	28.1217	2.34024	0.0527489	0.00219484	10.7793	0.897034	1.58806	0.396467	3.45356	1	Cluster_A
HHATL	15219438	hedgehog acyltransferase-like	XM_003132137	-1.33242	-1.14519	-1.08844	-1.38436	-1.75704	-1.23544	3.18627e-09	0.00518203	0.776053	0.0166937	24.9949	3.73878	8.24599	0.616725	0.25431	0.0380401	2.76916	1.24265	6.20764	1
HIF1AN	15228060	hypoxia inducible factor 1, alpha subunit inhibitor	ENSSSCT00000030935	1.02448	-1.06653	-1.07182	1.03446	-1.1848	-1.04039	0.0124207	0.314723	0.0847282	0.00419322	4.62881	0.137962	1.0231	0.0152468	2.54319	0.0757996	3.46386	0.309721	1.23691	1
HIF1AN	15278800	hypoxia inducible factor 1, alpha subunit inhibitor	ENSSSCT00000030935	1.02448	-1.06653	-1.07182	1.03446	-1.1848	-1.04039	0.0124207	0.314723	0.0847282	0.00419322	4.62881	0.137962	1.0231	0.0152468	2.54319	0.0757996	3.46386	0.309721	1.23691	1
HIP1	15268305	huntingtin interacting protein 1	XM_003124399	-1.08164	-1.2571	-1.24447	-1.25849	-1.30593	-1.21891	4.78704e-11	0.151709	0.0551604	0.0279998	32.0735	2.2012	2.09333	0.0718326	3.00106	0.205962	2.5071	0.516185	2.84814	1	Cluster_A
HIVEP2	15183682	human immunodeficiency virus type I enhancer binding protein	XM_003121170	-1.15136	-1.03616	-1.03279	-1.02972	-1.19425	-1.06376	0.000164144	0.571228	0.00983261	0.18684	9.69735	0.352912	0.323196	0.00588097	4.88927	0.177933	1.50439	0.164246	1.51029	1
HK1	15226552	hexokinase 1	NM_001243184	-1.02395	-1.10215	-1.05604	-1.11712	-1.17729	1.00452	0.00110841	0.6135	0.0557517	0.232631	7.39452	0.277359	0.257048	0.00482076	2.98963	0.112137	1.37922	0.155199	1.55661	1
HLTF	15221543	helicase-like transcription factor	AK236672	-1.14475	1.00417	-1.12078	-1.19251	-1.2093	1.02444	0.000247084	6.20175e-07	0.000126708	0.0034629	9.19528	0.475374	29.1664	0.753917	10.0177	0.517892	3.56001	0.552133	2.14545	1
HO2	15274465	heme oxygenase 2	NM_001244412	-1.01862	-1.16245	-1.08839	-1.16218	-1.18943	-1.11475	0.000109243	0.588584	0.00268131	0.418012	10.2021	0.648144	0.29485	0.00936595	6.36473	0.404353	1.02021	0.194442	2.6365	1
HOXA3	15251309	homeobox A3	ENSSSCT00000018186	-1.02377	1.27978	1.12628	1.041	1.30243	1.00835	0.00955503	0.356952	0.000244745	0.0567977	4.92129	0.62506	0.858118	0.0544954	9.2069	1.16938	2.14388	0.816891	5.27097	1
HOXB8	15207952	homeobox protein B8	XM_003358074	-1.10779	-1.34592	-1.37671	-1.31166	-1.59547	-1.47069	1.41094e-10	0.588321	0.000567412	0.319304	30.1819	4.6976	0.295267	0.0229781	8.18982	1.27469	1.19082	0.55603	6.45919	1	Cluster_A
HOXD1	15236737	homeobox protein D1	XM_001925017	-1.25231	-1.65076	-1.40679	-1.61799	-1.79058	-1.36546	1.95573e-09	0.352494	0.000497258	0.288743	25.7816	8.47233	0.874249	0.143648	8.34809	2.74335	1.25184	1.23414	13.6377	1	Cluster_A
HOXD12	15236714	homeobox D12	FJ455466	1.07432	1.09494	1.02868	1.02135	1.34812	-1.16181	0.0987913	0.0108562	0.364828	0.052029	2.38052	0.364501	6.7912	0.519929	1.02068	0.156285	2.18934	1.00568	6.35442	1
HPDL	15307020	4-hydroxyphenylpyruvate dioxygenase like	AK238430	-1.17206	-1.23234	-1.14749	-1.07569	-1.33978	-1.04515	6.87549e-05	0.459712	4.1291e-06	6.15275e-05	10.7822	1.59253	0.551723	0.0407446	14.4483	2.134	5.62438	2.49216	6.12953	1
HPSE2	15233802	heparanase 2 (inactive)	ENSSSCT00000011525	-1.29186	-1.2513	-1.0761	-1.46085	-1.50053	-1.28142	1.4496e-05	0.42094	0.175062	0.850515	12.7806	3.76929	0.654164	0.0964638	1.77972	0.52488	0.43933	0.388705	12.2393	1	Cluster_A	IP, NP
HS3ST2	15274009	heparan sulfate (glucosamine) 3-O-sulfotransferase 2	XM_003124544	-1.43229	-1.94215	-1.5292	-1.92686	-2.08392	-1.77345	2.88571e-14	0.234821	0.307452	0.661831	46.4644	16.2528	1.43215	0.250476	1.19636	0.418474	0.685466	0.719308	14.5163	1	Cluster_A
HS3ST6	15193662	heparan sulfate (glucosamine) 3-O-sulfotransferase 6	XM_001927971	-1.29225	-1.41074	-1.43598	-1.66767	-1.78179	-1.33949	8.67135e-12	0.759871	0.187	0.216584	35.1655	7.87829	0.0940396	0.010534	1.71098	0.383317	1.42043	0.954676	9.29742	1	Cluster_A
HS6ST1	15236098	heparan sulfate (glucosamine) 6-O-sulfotransferase 1	ENSSSCT00000030886	-1.08882	-1.14863	-1.15176	-1.20274	-1.27065	1.01073	4.1676e-06	0.142186	0.00727639	0.00567541	14.4357	1.02539	2.19566	0.0779801	5.22703	0.371282	3.31186	0.705734	2.94779	1
HSDL1	15295650	hydroxysteroid dehydrogenase-like 1	XM_003126834	-1.1476	-1.19433	-1.12124	-1.17031	-1.18023	-1.12454	1.22858e-07	0.177691	0.005899	0.91896	19.3932	1.04126	1.84806	0.0496131	5.46391	0.293369	0.330762	0.053278	2.22823	1	Cluster_A
HSDL2	15190129	hydroxysteroid dehydrogenase like 2	ENSSSCT00000006013	-1.17232	-1.24021	-1.15489	-1.15811	-1.2798	-1.11661	3.1474e-09	0.115473	0.00114791	0.308567	25.0146	1.44616	2.53041	0.0731448	7.35327	0.425112	1.21171	0.210156	2.39923	1
HSF5	15212325	heat shock transcription factor 5	ENSSSCT00000030177	1.23554	1.02449	-1.01622	1.02885	1.34751	-1.03137	0.0546554	0.00890136	0.762902	0.0913766	3.01092	0.538445	7.17707	0.64174	0.27151	0.0485544	1.89438	1.01632	7.42147	1
HSP90AB1	15310151	heat shock protein 90 alpha family class B member 1	NM_001244433	-1.00379	-1.08895	-1.02428	-1.05939	-1.07987	-1.0402	2.16693e-07	0.901935	0.00589375	0.000110278	18.5662	0.133332	0.0152756	5.48501e-05	5.46492	0.0392459	5.31877	0.114589	0.298029	1	Cluster_A	IP, NP
HSPA4	15259451	heat shock protein family A (Hsp70) member 4	AK240329	-1.09616	-1.20803	-1.09908	-1.0664	-1.17792	-1.06746	1.05085e-07	0.681909	0.432933	0.215665	19.6229	0.612991	0.169171	0.00264234	0.845673	0.0264176	1.42287	0.133345	1.2964	1
HSPA4L	15323804	heat shock protein family A (Hsp70) member 4-like	XM_003129205	-1.1216	-1.27545	-1.21176	-1.22146	-1.3105	-1.17683	9.86152e-10	0.642956	0.333547	0.480542	26.9008	1.9241	0.216476	0.00774181	1.11262	0.0795811	0.926305	0.198764	2.96831	1
HSPA8	15326374	heat shock protein family A (Hsp70) member 8	NM_001243907	1.00645	-1.05682	-1.03355	-1.00814	-1.05903	-1.01989	0.00266099	0.254727	0.308699	0.0510441	6.37351	0.0427097	1.31533	0.00440711	1.19219	0.00798903	2.19923	0.0442119	0.278097	1
HSPA8	15330730	heat shock protein family A (Hsp70) member 8	NM_001243907	-1.02444	-1.05865	-1.07245	-1.00062	-1.10646	1.01353	0.00102572	0.00120948	0.0299291	0.0147035	7.48594	0.0804612	11.2367	0.0603878	3.66154	0.0393554	2.83322	0.0913569	0.446055	1
HSPD1	15240765	heat shock protein family D (Hsp60) member 1	NM_001254716	-1.07073	-1.15723	-1.15707	-1.22396	-1.27234	-1.0685	4.37767e-08	0.61456	0.223157	0.310183	20.9263	1.09977	0.255513	0.00671415	1.52731	0.080267	1.20853	0.19054	2.18101	1
HSPH1	15204824	heat shock protein family H (Hsp110) member 1	NM_001097504	-1.00353	-1.1823	-1.09728	1.04236	-1.20203	-1.0276	0.0108049	0.157283	0.491192	0.0120183	4.78399	0.258842	2.03681	0.0551017	0.717045	0.0387963	2.93481	0.476371	2.24539	1
HTR1B	15185109	5-hydroxytryptamine (serotonin) receptor 1B	NM_214298	-1.26277	-1.33968	-1.4017	1.08053	-1.73334	-1.26798	6.3988e-07	0.811143	0.146834	0.000246128	17.0192	3.3972	0.0574626	0.00573504	1.96349	0.391931	4.90268	2.93586	8.28379	1	Cluster_A	IP
HTR2A	15203930	5-hydroxytryptamine (serotonin) receptor 2A	ENSSSCT00000010305	3.52774	3.18745	1.6902	2.66111	2.14857	2.83024	8.06424e-21	0.164154	0.907654	0.0419886	85.0398	45.1224	1.97023	0.522704	0.0970048	0.051471	2.29991	3.66102	22.02	1	Cluster_B	IP, NP
HTR2B	15238038	5-hydroxytryptamine (serotonin) receptor 2B	NM_001164019	1.13107	1.00854	1.08452	-1.0431	1.29571	1.16596	0.0156787	0.00106233	0.36934	0.072799	4.37062	0.554332	11.511	0.729981	1.00809	0.127857	2.01434	0.766445	5.26351	1
HTR2C	15334793	5-hydroxytryptamine (serotonin) receptor 2C	FR720593	1.26733	1.02456	1.13304	-1.06243	1.36978	1.03564	0.0194347	0.000634306	0.845928	0.0354774	4.13386	0.6526	12.6134	0.995618	0.167658	0.0264677	2.38632	1.13016	6.55148	1
HTR3B	15330347	5-hydroxytryptamine (serotonin) receptor 3B	XM_003357304	-1.83986	-2.26211	-1.71715	-1.81603	-2.71913	-2.22894	5.72077e-18	0.217807	0.0718097	0.485287	66.5267	26.4541	1.54208	0.306601	2.71911	1.08124	0.919497	1.0969	16.5023	1
HTRA1	15228875	HtrA serine peptidase 1	AK392404	-1.03662	-1.0271	-1.03504	-1.07395	-1.11262	-1.06693	2.35693e-06	0.113198	0.00671497	0.371729	15.2093	0.219182	2.56288	0.018467	5.31753	0.0766313	1.09602	0.0473844	0.598059	1
HYAL3	15220075	hyaluronoglucosaminidase 3	ENSSSCT00000012481	-1.06481	-1.33572	-1.18248	-1.10356	-1.22093	-1.0014	2.16862e-05	0.774678	2.83946e-05	0.0995781	12.2563	0.946407	0.0824813	0.00318453	11.9083	0.919536	1.84861	0.428239	3.20455	1
IBA57	15265419	iron-sulfur cluster assembly	NM_001244830	1.03779	-1.18779	1.05714	1.0939	-1.22801	-1.05464	0.153909	0.967409	0.063814	0.00106588	1.91423	0.0988529	0.00167944	4.33641e-05	2.84507	0.146922	4.15422	0.643585	2.1431	1
ICA1L	15240881	islet cell autoantigen like 1	XM_003133591	-1.14517	-1.30539	-1.14715	-1.07543	-1.29359	1.07903	0.00273382	0.863429	0.0108818	0.000744608	6.34237	0.882589	0.0297719	0.0020715	4.77607	0.664626	4.33624	1.81026	5.77504	1
IDE	15233438	insulin-degrading enzyme	AK348650	-1.11876	-1.15705	-1.12274	-1.08213	-1.20839	-1.03868	1.55817e-07	0.975008	0.780729	0.123049	19.0454	0.660284	0.000987348	1.71151e-05	0.248267	0.00860714	1.73483	0.180434	1.43876	1
IER3	15314768	immediate early response 3	ENSSSCT00000034652	1.07278	1.4045	1.1478	1.08148	1.49649	1.27439	0.000128778	0.527572	0.0100875	0.018809	9.99759	2.53793	0.402448	0.0510816	4.86067	1.2339	2.70888	2.06299	10.535	1
IFFO1	15293921	intermediate filament family orphan 1	ENSSSCT00000000757	-1.02387	-1.03385	-1.09635	-1.08147	-1.19151	-1.10475	0.00229292	0.215194	0.000689929	0.522379	6.54555	0.403165	1.55988	0.0480395	7.95628	0.490058	0.867535	0.160304	2.55614	1
IFNA1	15188690	interferon, alpha 1	NM_001166311	1.03879	1.11797	1.20141	1.0178	1.5486	1.07003	0.00277211	0.070249	0.697832	0.0169814	6.32634	1.0884	3.36328	0.289315	0.36134	0.0621661	2.76053	1.42479	7.13979	1
IFNA1	15188704	interferon, alpha 1	NM_214393	1.11459	1.10453	1.24015	-1.07244	1.60975	-1.01496	0.0128089	0.0664415	0.688678	0.01487	4.59461	1.03632	3.45925	0.39012	0.374662	0.0845058	2.82754	1.91327	9.36041	1
IFNA1	15188720	interferon, alpha 1	NM_214393	1.09885	1.2294	1.22989	1.00452	1.49641	1.07771	0.00639865	0.202565	0.524047	0.086908	5.372	1.34448	1.64976	0.206447	0.65123	0.162987	1.92097	1.44232	10.3865	1
IFNA1	15197010	interferon, alpha 1	NM_001166311	1.11139	1.17535	1.33377	1.01136	1.64518	1.03412	0.000395573	0.0476807	0.674865	0.015752	8.62364	1.7117	4.04005	0.400953	0.395112	0.0784255	2.79847	1.6664	8.2373	1
IFNA1	15197018	interferon, alpha 1	NM_214393	1.11459	1.10453	1.24015	-1.07244	1.60975	-1.01496	0.0128089	0.0664415	0.688678	0.01487	4.59461	1.03632	3.45925	0.39012	0.374662	0.0845058	2.82754	1.91327	9.36041	1
IGBP1	15337122	immunoglobulin (CD79A) binding protein 1	ENSSSCT00000013540	-1.09412	-1.11863	-1.1046	-1.03893	-1.16387	-1.05158	0.000352558	0.00136302	0.0627484	0.769084	8.76288	0.407259	10.985	0.255268	2.86306	0.133062	0.549417	0.0766033	1.92873	1
IGF1R	15195468	insulin-like growth factor 1 receptor	ENSSSCT00000005311	1.25073	1.27138	1.17543	1.25186	1.16429	1.24998	3.31101e-14	0.0504994	0.00279194	0.62932	46.1735	2.05904	3.9384	0.0878136	6.31813	0.281747	0.726715	0.0972203	1.85063	1	Cluster_B	IP
IGLON5	15297872	IgLON family member 5	XM_003127376	-1.09189	-1.17462	-1.16715	-1.1472	-1.3017	-1.06167	0.000270431	0.264818	0.217988	0.395407	9.0851	1.0267	1.26037	0.0712163	1.55162	0.175346	1.05645	0.358164	4.68986	1	Cluster_A
IGSF1	15335081	immunoglobulin superfamily, member 1	ENSSSCT00000035814	1.34139	1.33621	1.40981	1.40098	1.61673	1.59384	3.21397e-16	0.326772	0.00174233	0.173978	56.533	7.12552	0.973112	0.0613264	6.86452	0.865216	1.54441	0.583982	5.23073	1	Cluster_B
IL12RB2	15306398	interleukin 12 receptor beta 2	ENSSSCT00000004204	-1.07234	-1.09583	1.13928	1.16072	1.30586	1.07952	0.000677091	0.312127	0.11095	0.186561	7.97867	1.00314	1.03421	0.0650149	2.25796	0.283889	1.50524	0.567752	5.21772	1
IL17RA	15289958	interleukin 17 receptor A	ENSSSCT00000000829	1.21259	1.15622	1.16771	1.25838	1.22914	1.08645	1.91978e-07	0.524432	0.0129339	0.0115449	18.7417	1.66035	0.408619	0.0181	4.58383	0.406086	2.95503	0.785368	3.67653	1
IL1B	15275008	interleukin 1 beta	NM_001005149	1.50595	1.64228	1.79606	1.02862	3.65979	1.45798	0.00101754	0.0210994	0.332095	0.0644458	7.4954	13.5347	5.52675	4.98993	1.1171	2.0172	2.07812	11.2576	74.9381	1
IL1B	15275010	interleukin 1 beta	NM_214055	1.24598	1.29501	1.13895	1.17216	1.40748	1.16214	0.000103597	0.613751	0.330476	0.0382818	10.2683	2.375	0.256684	0.0296848	1.12212	0.259541	2.34735	1.62879	9.59872	1
IL1RL1	15275415	interleukin 1 receptor-like 1	ENSSSCT00000008936	1.30245	1.4459	1.45031	1.49301	1.40603	1.53344	2.80272e-13	0.639009	0.34575	0.946183	41.7753	6.49934	0.221665	0.0172432	1.07574	0.167363	0.27722	0.129388	6.45651	1
IL24	15328678	interleukin 24	ENSSSCT00000017052	10.1042	2.0086	1.58545	6.93618	2.87683	2.31496	1.08519e-27	0.558612	2.731e-14	2.79357e-11	143.766	73.8877	0.344895	0.0886285	46.5813	23.9402	14.5583	22.4465	21.3287	1	Cluster_B	IP
IL26	15288719	interleukin 26	DQ995650	1.11344	1.05888	-1.04235	-1.04998	1.27845	1.1201	0.078361	0.0251007	0.0906882	0.107787	2.62618	0.306775	5.20369	0.303933	2.4711	0.28866	1.80622	0.632976	4.84779	1
IL31RA	15244500	interleukin 31 receptor A	ENSSSCT00000018421	-1.72896	-2.64568	-1.5819	-3.16124	-2.55029	-1.7209	1.14581e-11	0.40145	0.00866837	0.107588	34.6525	29.9127	0.711259	0.306987	5.03035	4.34231	1.80721	4.68006	35.8237	1	Cluster_A	IP
IL33	15197247	interleukin 33	ENSSSCT00000005735	1.7083	1.39652	1.39502	2.37348	1.68532	2.03092	6.23975e-15	0.0475108	0.0230739	0.0550491	49.7711	16.1836	4.04638	0.657861	3.94551	1.28292	2.16011	2.10714	13.4942	1	Cluster_B	IP
IL4R	15268871	interleukin 4 receptor	NM_214340	1.69628	1.31579	1.21916	2.23748	1.4691	1.50869	3.13141e-21	0.239015	0.000292888	6.17766e-05	87.9573	9.78149	1.40655	0.078209	8.98796	0.999526	5.62226	1.87571	4.6151	1	Cluster_B	IP
IL6	15327424	interleukin 6	NM_214399	1.81431	1.33082	1.18307	2.30498	1.55835	1.27303	9.15487e-13	0.293422	0.0469606	0.00294274	39.4336	9.28843	1.11798	0.131668	3.17397	0.747615	3.64184	2.57347	9.77516	1
IL8	15320849	interleukin 8	NM_213867	1.06215	1.09482	1.34121	1.06799	1.64536	1.19806	0.00105654	0.0910899	0.412748	0.200523	7.45101	2.19544	2.92248	0.430555	0.894421	0.263542	1.46442	1.29447	12.228	1
IMPDH1	15250802	inosine-5'-monophosphate dehydrogenase 1	ENSSSCT00000018057	-1.16606	-1.15867	-1.28696	-1.243	-1.30205	-1.09838	4.40205e-08	0.179387	0.165844	0.585816	20.9179	1.76475	1.83353	0.077343	1.83617	0.154908	0.782776	0.198117	3.50116	1	Cluster_A
INPP5J	15225339	phosphatidylinositol 4,5-bisphosphate 5-phosphatase J	XM_003132974	-1.21314	-1.2336	-1.16338	-1.48232	-1.55791	-1.31849	4.44115e-09	0.845596	0.00139597	0.890816	24.465	4.24682	0.0381619	0.00331222	7.1235	1.23655	0.378443	0.197079	7.20389	1	Cluster_A	IP
INPP5J	15231388	inositol polyphosphate-5-phosphatase J	XM_003132974	-1.18933	-1.19592	-1.16897	-1.49834	-1.49356	-1.28058	7.82566e-10	0.90085	0.00688376	0.727047	27.283	3.81667	0.0156172	0.00109236	5.28953	0.739961	0.603161	0.253131	5.8055	1
INSR	15256412	insulin receptor	ENSSSCT00000014815	1.06858	1.27558	1.0735	1.10035	1.17913	1.14371	5.37706e-07	0.178031	0.832613	0.205512	17.2651	0.851299	1.84514	0.0454896	0.183592	0.00905247	1.45043	0.214552	2.04627	1
INSYN1	15311187	inhibitory synaptic factor 1	XM_001928612	-1.24539	-1.71368	-1.32083	-2.07745	-1.76428	-1.3342	5.33436e-12	0.160114	0.00939378	0.0127239	36.0684	9.74675	2.00898	0.271443	4.94033	1.33503	2.90608	2.35593	11.2145	1	Cluster_A
IPO4	15311725	importin 4	XM_001925833	1.02737	-1.04016	-1.06255	1.08459	-1.16221	1.03784	0.554384	0.315201	0.681508	0.0679504	0.594111	0.0276602	1.02107	0.0237692	0.385225	0.017935	2.05045	0.28639	1.93213	1
IQSEC3	15289855	IQ motif and Sec7 domain 3	ENSSSCT00000000812	-1.1175	-1.32199	-1.13545	-1.24123	-1.50056	-1.29793	9.57542e-07	0.436044	0.117652	0.621857	16.4536	2.81852	0.612584	0.0524681	2.19616	0.376204	0.736248	0.37836	7.10899	1	Cluster_A
ISLR2	15317124	immunoglobulin superfamily containing leucine-rich repeat 2	XM_001928228	-1.16086	-1.15997	-1.15135	-1.16088	-1.36525	-1.09469	2.50173e-06	0.721307	0.0287804	0.206446	15.1279	1.5823	0.128111	0.0066999	3.70415	0.387435	1.44785	0.454314	4.34069	1
ITGA3	15208134	integrin, alpha 3	ENSSSCT00000032749	-1.30736	-1.65438	-1.19359	-1.34548	-1.55829	-1.3539	7.36981e-12	0.00513112	0.0956169	0.216039	35.4666	5.44961	8.26573	0.635034	2.41506	0.371086	1.42188	0.655435	6.37667	1	Cluster_A	IP
ITGA4	15212139	integrin, alpha 4	ENSSSCT00000036562	-1.38954	-1.54035	-1.21857	-1.35456	-1.37702	-1.31314	4.44272e-10	0.125983	0.102183	0.644266	28.2278	4.72138	2.38917	0.199807	2.34484	0.392198	0.707703	0.355111	6.94129	1	Cluster_A
ITGB6	15236267	integrin, beta 6	ENSSSCT00000017298	-1.14192	-1.14447	1.05091	-1.14369	1.28686	1.17091	0.085993	0.00179711	0.669572	0.0244452	2.52747	0.340665	10.4069	0.701347	0.403062	0.0543268	2.5761	1.04166	5.59359	1
ITM2B	15205107	integral membrane protein 2B	NM_001042375	-1.05218	-1.01802	-1.01432	-1.04771	-1.06359	-1.03728	0.000188631	0.000394629	2.96428e-15	0.00416201	9.5261	0.0775404	13.6443	0.055531	51.4228	0.41857	3.46761	0.0846768	0.337801	1
ITSN2	15277156	intersectin 2	ENSSSCT00000009393	-1.08802	-1.11924	-1.07694	-1.0014	-1.1203	-1.01917	9.64376e-05	0.271134	0.136442	0.149096	10.3577	0.225602	1.22729	0.0133659	2.04043	0.0444428	1.63	0.10651	0.903915	1
IZUMO3	15188659	IZUMO family member 3	ENSSSCT00000005655	-1.0456	-1.13993	1.36957	1.06557	1.33422	-1.0613	0.150286	0.00220974	0.0184178	0.000574093	1.93916	0.29288	9.97835	0.753539	4.19299	0.633288	4.46864	2.02476	6.26795	1
JAG2	15319483	jagged 2	ENSSSCT00000034111	-1.09542	-1.33314	-1.15801	-1.25495	-1.375	-1.14539	4.87116e-08	0.589201	0.00405444	0.29775	20.7658	2.02588	0.293875	0.014335	5.89018	0.574637	1.23334	0.360969	4.04868	1	Cluster_A
JAGN1	15216389	jagunal homolog 1	ENSSSCT00000036686	1.04945	1.11377	1.01087	1.02169	1.24423	-1.17222	0.13069	0.22681	0.351302	0.000885589	2.08565	0.116208	1.48266	0.0413053	1.05941	0.059028	4.24817	0.710099	2.3123	1
JAK1	15300498	janus kinase 1	ENSSSCT00000004215	-1.13659	-1.11637	-1.08682	-1.08197	-1.19068	-1.0412	1.32512e-06	0.0348416	0.0132564	0.418081	16.0017	0.532746	4.6028	0.0766208	4.55649	0.1517	1.0201	0.101887	1.38166	1	Cluster_A
JAKMIP1	15322257	janus kinase and microtubule interacting protein 1	---	-1.12187	-1.44136	-1.19511	-1.37901	-1.44582	-1.25815	2.28549e-08	0.9364	0.00278659	0.295029	21.9117	3.55563	0.00640609	0.000519762	6.32034	1.02561	1.23888	0.603105	6.73426	1	Cluster_A
JUN	15300578	jun proto-oncogene, AP-1 transcription factor subunit	NM_213880	1.36344	1.41958	1.29186	1.53176	1.35358	1.57774	5.57852e-20	0.308989	0.000968069	0.407861	79.2779	6.0673	1.0478	0.040095	7.55427	0.578145	1.03631	0.237933	3.17608	1	Cluster_B	IP
KAT2A	15207294	K(lysine) acetyltransferase 2A	XM_003131405	-1.03141	-1.06624	-1.0285	-1.0802	-1.17208	-1.02554	0.000247547	0.276628	9.19995e-05	0.171968	9.19299	0.287207	1.19931	0.0187343	10.4166	0.325435	1.5509	0.14536	1.29654	1	Cluster_A
KBTBD3	15325736	kelch repeat and BTB (POZ) domain containing 3	XM_003357271	-1.15482	-1.33036	-1.20554	-1.35338	-1.30239	-1.16891	3.68247e-10	0.0414483	2.59985e-12	0.629894	28.5439	2.45988	4.28978	0.184845	37.4234	3.22511	0.725983	0.187693	3.57643	1
KBTBD8	15220631	kelch repeat and BTB (POZ) domain containing 8	XM_003132305	-1.13533	-1.48361	-1.29508	1.00971	-1.28193	-1.08259	7.59443e-06	0.806193	0.0329283	0.131727	13.6328	1.71336	0.0605778	0.00380669	3.55773	0.447134	1.69781	0.64014	5.2157	1
KCL2	15260910	kinesin light chain 2	---	-1.07921	-1.22484	-1.13304	-1.26327	-1.29704	-1.12961	1.23732e-06	0.239638	0.0484478	0.243914	16.0967	1.4731	1.40279	0.0641884	3.14042	0.287397	1.35168	0.3711	3.7979	1	Cluster_A
KCNA4	15255210	potassium voltage-gated channel subfamily A member 4	DQ285633	-1.18652	-1.76991	-1.44656	-2.02319	-1.85832	-1.3212	5.25575e-10	0.662582	0.000241526	0.0392881	27.946	10.7724	0.191774	0.0369618	9.22308	3.55525	2.33405	2.69914	15.9971	1	Cluster_A	IP, NP
KCNAB2	15304316	potassium voltage-gated channel subfamily A regulatory beta subunit 2	AK392067	-1.19405	-1.32986	-1.05066	-1.14764	-1.26782	-1.22082	1.01918e-06	0.256494	0.0217216	0.199479	16.3666	1.63622	1.30551	0.0652582	4.0117	0.401062	1.46738	0.440096	4.14888	1	Cluster_A	IP
KCNB1	15249786	potassium voltage-gated channel subfamily B member 1	NM_214218	-1.15863	-1.4192	-1.15078	-1.34241	-1.41019	-1.31024	4.05358e-07	0.0637227	0.0934782	0.727495	17.6665	3.32715	3.53151	0.332545	2.43901	0.45934	0.602594	0.34046	7.81572	1	Cluster_A
KCNB2	15283869	potassium voltage-gated channel subfamily B member 2	AF327369	-1.22758	-1.50943	-1.27079	-1.63021	-1.76344	-1.40064	1.14971e-10	0.567999	0.00971315	0.372929	30.5364	7.32212	0.32866	0.0394037	4.90293	1.17564	1.09397	0.786949	9.95102	1	Cluster_A
KCNC1	15262817	potassium voltage-gated channel subfamily C member 1	ENSSSCT00000014608	1.06907	-1.24999	-1.0768	-1.13739	-1.54877	-1.07062	0.0112807	0.879281	0.250514	0.170878	4.73594	1.11247	0.0232103	0.00272604	1.40758	0.33064	1.55445	1.09542	9.74832	1	Cluster_A
KCNC3	15297785	potassium voltage-gated channel subfamily C member 3	XM_003356005	-1.18639	-1.33663	-1.19033	-1.14657	-1.65307	-1.39016	2.98008e-08	0.624197	0.458146	0.00280436	21.5075	3.52989	0.241813	0.0198437	0.787954	0.129322	3.66607	1.80507	6.81114	1
KCNC3	15297797	potassium voltage-gated channel subfamily C member 3	XM_003356005	-1.14869	-1.1608	-1.21688	-1.03752	-1.53736	-1.42232	9.11295e-06	0.765066	0.843324	0.0300721	13.3911	2.36431	0.0898907	0.00793545	0.170754	0.030148	2.47073	1.30868	7.32714	1
KCND2	15252739	potassium voltage-gated channel subfamily D member 2	AK396574	-1.10143	-1.32988	-1.15675	-1.20105	-1.37125	1.09148	0.000128641	0.0452449	0.0289733	0.00992766	9.99891	1.2142	4.13323	0.250955	3.69687	0.448922	3.03095	1.10417	5.03946	1
KCND3	15281624	potassium voltage-gated channel subfamily D member 3	DQ285632	-1.33916	-1.46298	-1.12843	-1.21197	-1.36911	-1.28809	5.86764e-09	0.231186	0.0508395	0.331506	24.0237	3.35827	1.4548	0.101683	3.08861	0.431757	1.16775	0.489719	5.80129	1	Cluster_A
KCNG2	15199581	potassium voltage-gated channel subfamily G member 2	XM_003122297	-1.40866	-1.65916	-1.30948	-1.68979	-1.72518	-1.36213	2.02997e-11	0.0333777	0.0116214	0.115049	33.6102	8.93161	4.68075	0.621933	4.70281	1.24973	1.77115	1.412	11.0283	1	Cluster_A
KCNG3	15271784	potassium voltage-gated channel subfamily G member 3	XM_003125195	-1.35979	-1.9532	-1.43443	-1.71257	-1.86637	-1.44583	9.12578e-12	0.390907	0.0118574	0.254453	35.0712	11.3957	0.743876	0.120854	4.68043	1.52081	1.32691	1.29346	13.4846	1	Cluster_A
KCNG4	15295631	potassium voltage-gated channel subfamily G member 4	ENSSSCT00000002969	-1.22539	-2.27679	-1.39104	-1.77206	-1.94719	-1.73539	5.86983e-13	0.028967	0.110452	0.0639777	40.305	13.644	4.93966	0.836083	2.2627	0.765967	2.08192	2.11431	14.0485	1	Cluster_A	NP
KCNH3	15291840	potassium voltage-gated channel subfamily H member 3	XM_003481575	1.06908	1.07611	-1.19803	1.0343	-1.30451	-1.16043	0.00883279	0.0394178	0.0832435	0.00348148	5.00929	0.479502	4.37995	0.20963	2.56195	0.245236	3.55732	1.02155	3.97248	1
KCNH6	15210995	potassium voltage-gated channel subfamily H member 6	ENSSSCT00000029983	-1.48079	-1.94314	-1.41503	-2.07432	-2.22675	-1.95097	3.22273e-15	0.0865827	0.117538	0.477063	51.2358	18.2691	3.00769	0.536225	2.19718	0.783446	0.931321	0.99624	14.7976	1	Cluster_A	IP
KCNH7	15239591	potassium voltage-gated channel subfamily H member 7	ENSSSCT00000017311	-1.3782	-1.70196	-1.4452	-1.82034	-1.86432	-1.54019	1.17418e-16	0.531698	1.49961e-07	0.665379	58.9407	11.4545	0.394441	0.0383275	19.1014	3.71213	0.680985	0.397025	8.06504	1	Cluster_A	IP
KCNH8	15214646	potassium voltage-gated channel subfamily H member 8	ENSSSCT00000012270	-1.15305	-1.31323	-1.07142	-1.34115	-1.26842	-1.22831	1.66634e-07	0.676495	0.057617	0.166357	18.9476	2.09807	0.175335	0.00970739	2.95436	0.327136	1.56939	0.521334	4.59529	1
KCNIP1	15244889	potassium voltage-gated channel interacting protein 1	ENSSSCT00000018515	-1.65355	-1.5643	-1.25345	-1.41001	-1.70832	-1.53094	6.58216e-13	0.740149	0.44755	0.237243	40.0796	8.45276	0.110734	0.0116769	0.811805	0.171209	1.36783	0.865424	8.75233	1	Cluster_A
KCNIP2	15234007	potassium voltage-gated channel interacting protein 2	DQ285634	-1.16529	-1.32634	-1.07939	-1.29723	-1.86535	-1.44888	9.31283e-08	0.138862	0.974508	0.140633	19.801	4.50825	2.23325	0.25423	0.0258304	0.00588099	1.66208	1.13526	9.44861	1
KCNIP3	15270138	potassium voltage-gated channel interacting protein 3	XM_003124836	-1.45154	-1.63094	-1.26112	-1.86975	-1.99196	-1.46706	1.4367e-15	0.128891	2.8354e-05	0.323299	53.0588	10.8946	2.35243	0.241513	11.9101	2.44551	1.18319	0.728837	8.52122	1	Cluster_A
KCNJ3	15236173	potassium voltage-gated channel subfamily J member 3	AF540391	-1.34736	-1.34593	-1.24049	-1.6005	-1.56175	-1.35971	5.10439e-12	0.939472	9.52925e-05	0.0538667	36.1508	5.74419	0.00580097	0.000460874	10.3726	1.64816	2.17136	1.03506	6.59416	1	Cluster_A	IP
KCNJ6	15222883	potassium voltage-gated channel subfamily J member 6	ENSSSCT00000013197	1.36881	1.33838	1.13723	2.09887	1.40937	1.42789	2.33763e-13	0.222688	0.000156562	0.0330543	42.1402	6.72296	1.5095	0.120411	9.75573	1.55641	2.42249	1.15944	6.62083	1	Cluster_B	IP
KCNK1	15232145	potassium two pore domain channel subfamily K member 1	AK235536	-1.2172	-1.50848	-1.24532	-1.26156	-1.54689	-1.3942	1.22639e-13	0.962772	0.00530302	0.259525	43.4504	4.58961	0.00219173	0.000115755	5.5846	0.589894	1.3153	0.4168	4.38359	1	Cluster_A	NP
KCNK10	15318747	potassium two pore domain channel subfamily K member 10	ENSSSCT00000002692	-1.29245	-1.31913	-1.34332	-1.14447	-1.70753	-1.20945	1.39455e-09	0.505539	0.436028	0.0910614	26.3321	4.10728	0.447168	0.0348746	0.838405	0.130774	1.89621	0.887313	6.47317	1	Cluster_A	NP
KCNK12	15271574	potassium two pore domain channel subfamily K member 12	ENSSSCT00000009228	-1.16623	-1.28439	-1.15628	-1.03966	-1.25144	-1.04856	6.22403e-05	0.0229277	0.250291	0.338851	10.9078	1.01414	5.37175	0.249716	1.40851	0.130954	1.15417	0.321924	3.85842	1	Cluster_A	NP
KCNK3	15277073	potassium two pore domain channel subfamily K member 3	ENSSSCT00000009368	1.37357	1.41821	1.45801	2.09944	1.59787	1.6968	4.11092e-17	0.409115	0.0195246	0.36217	61.5132	10.9736	0.688322	0.0613964	4.12878	0.736551	1.11252	0.595399	7.40336	1	Cluster_B	NP
KCNMB2	15217357	potassium calcium-activated channel subfamily M regulatory beta subunit 2	FJ645569	-1.30959	-1.7736	-1.48259	-1.94519	-1.47171	-1.36116	8.30073e-11	0.026433	0.00414465	0.0325523	31.1041	9.36512	5.10811	0.769001	5.86505	1.76591	2.4303	2.19522	12.4952	1	Cluster_A
KCNN1	15257648	potassium voltage-gated channel subfamily N member 1	AK390219	-1.09211	-1.32502	-1.2219	-1.30372	-1.56366	-1.26305	1.83301e-07	0.585067	0.019696	0.362401	18.8089	3.31478	0.300457	0.0264755	4.11917	0.725941	1.11211	0.587979	7.31374	1	Cluster_A
KCNQ3	15277853	potassium voltage-gated channel subfamily Q member 3	XM_001924207	-1.347	-1.41235	-1.30186	-1.37592	-1.52992	-1.24077	2.76771e-10	0.0904058	0.0628085	0.196261	29.0275	4.86644	2.93511	0.246035	2.86204	0.479819	1.4766	0.742655	6.95745	1	Cluster_A
KCNS3	15272558	potassium voltage-gated channel subfamily S member 3	NM_001044596	-1.46091	-1.77784	-1.58089	-2.30435	-2.45336	-1.73092	4.61763e-19	0.882819	0.327186	0.161625	73.2808	19.9548	0.0218597	0.00297626	1.1324	0.308359	1.58542	1.29516	11.3007	1	Cluster_A
KCNT2	15202059	potassium voltage-gated channel subfamily T member 2	ENSSSCT00000011916	-1.24093	-1.24554	-1.10202	-1.38756	-1.37184	-1.23982	5.05168e-10	0.0979654	0.690583	0.000656241	28.0123	2.8956	2.80108	0.144772	0.371875	0.0384402	4.4005	1.36462	4.2898	1	Cluster_A	NP
KCNV1	15278254	potassium voltage-gated channel subfamily V member 1	AK390299	-1.54494	-1.54152	-1.21183	-2.3341	-1.81111	-1.41091	7.04795e-09	0.565376	5.38142e-05	0.104637	23.7349	11.9496	0.333143	0.0838625	11.0918	5.5843	1.82211	2.75209	20.8937	1	Cluster_A	NP
KCTD9	15229561	potassium channel tetramerization domain containing 9	AK234853	-1.14251	-1.22823	-1.09334	-1.2726	-1.1815	-1.08539	2.16911e-10	0.100143	2.07204e-10	0.0537303	29.4429	1.15592	2.7646	0.0542686	29.5212	1.15899	2.17268	0.255895	1.62927	1
KDM1B	15307758	lysine (K)-specific demethylase 1B	XM_001927844	-1.21149	-1.2646	-1.08506	-1.04533	-1.2319	-1.13191	1.94108e-07	0.270459	0.111597	0.212161	18.7257	1.0856	1.23078	0.0356765	2.25183	0.130547	1.43225	0.249099	2.40591	1
KHDRBS2	15315352	KH rna-binding domain-containing signal transduction associated 2	XM_003482165	-1.25732	-1.51219	-1.25334	-1.21913	-1.51036	-1.17322	1.42313e-09	0.389616	0.00127095	0.268909	26.2989	3.68389	0.747959	0.0523862	7.23356	1.01326	1.2943	0.543908	5.81322	1	Cluster_A
KIAA0355	15296466	KIAA0355 ortholog	ENSSSCT00000003173	1.0302	1.06419	1.05396	1.156	1.15221	1.0242	0.000243189	0.0311652	0.000130692	0.379483	9.21469	0.359861	4.80575	0.0938393	9.97928	0.38972	1.08286	0.126867	1.6207	1
KIAA1147	15250367	KIAA1147 ortholog	XM_003134603	-1.09878	-1.31145	-1.08165	-1.19949	-1.29917	-1.18083	6.60386e-07	0.762188	5.47224e-07	0.14091	16.9748	1.57356	0.0921763	0.00427237	17.2402	1.59817	1.66101	0.461926	3.84705	1
KIAA1324	15286508	KIAA1324 ortholog	ENSSSCT00000056727	-1.34483	-1.57994	-1.17501	-1.30052	-1.63491	-1.42611	1.38585e-11	0.368929	0.0365352	0.250793	34.3042	5.61888	0.81613	0.0668392	3.44502	0.564279	1.33541	0.656205	6.79752	1	Cluster_A
KIAA1324L	15327454	KIAA1324-like ortholog	XM_003130217	-1.35027	-1.39072	-1.24159	-1.534	-1.40621	-1.19614	9.0571e-12	0.918602	0.000621063	0.0441586	35.0852	4.53625	0.0105076	0.000679274	8.08176	1.04491	2.27399	0.88203	5.36564	1	Cluster_A
KIF16B	15248389	kinesin family member 16B	ENSSSCT00000030802	-1.01876	-1.08103	-1.09774	1.04638	-1.21063	1.01303	0.0295978	0.00155814	0.00610129	0.00242	3.67365	0.154164	10.7046	0.224608	5.42577	0.227692	3.74025	0.470877	1.74154	1
KIF21A	15294343	kinesin family member 21A	AK350100	-1.03063	-1.23632	-1.19027	-1.18547	-1.25541	-1.08893	2.40362e-07	0.249035	9.49663e-07	0.223949	18.4163	1.12274	1.34755	0.0410761	16.4651	1.00378	1.4012	0.256269	2.53001	1
KIF3A	15266663	kinesin family member 3A	AK399500	-1.10885	-1.21075	-1.15779	-1.08361	-1.16735	1.03162	9.83103e-07	0.0594395	1.26487e-06	0.0232056	16.4168	0.65068	3.65242	0.0723818	16.0662	0.636782	2.60251	0.309451	1.64485	1
KIF5A	15288493	kinesin family member 5A	ENSSSCT00000000463	1.37586	1.32676	1.47999	-1.07324	2.0169	1.14084	0.00792758	0.0944478	0.416188	0.120397	5.13062	4.26323	2.86197	1.18906	0.885943	0.736165	1.74662	4.354	34.484	1
KIF5B	15202618	kinesin family member 5B	AK390216	-1.09702	-1.15216	-1.15343	-1.14762	-1.16921	-1.07534	1.2067e-06	0.247592	0.000456589	0.721081	16.1315	0.764722	1.35586	0.0321376	8.45069	0.400608	0.610715	0.0868536	1.96733	1
KIFAP3	15279381	A kinesin-associated protein 3	AK343267	-1.02892	-1.12917	-1.15046	-1.11788	-1.1831	-1.02845	7.92513e-07	0.00873446	4.18816e-07	0.128967	16.7184	0.49673	7.21404	0.107171	17.62	0.523519	1.70933	0.152361	1.23303	1
KIRREL3	15330962	kirre like nephrin family ahesion molecule 3	XM_003130066	-1.28314	-1.67154	-1.20726	-1.77991	-1.77752	-1.40289	4.433e-10	0.0426015	0.0644896	0.132108	28.2315	8.5009	4.24066	0.638461	2.83381	0.853301	1.69624	1.53229	12.4962	1	Cluster_A
KITLG	15295137	KIT ligand	NM_214269	-1.15105	-1.13711	-1.23546	-1.20204	-1.26008	-1.26506	9.35814e-09	0.162276	0.0946427	0.575246	23.2908	1.90157	1.9881	0.0811592	2.4259	0.198062	0.796611	0.195118	3.38826	1
KLC4	15309884	kinesin light chain 4	AK234501	1.11811	-1.01665	-1.17192	-1.012	-1.2165	1.0495	0.0230358	0.0479589	0.21711	0.000685946	3.94732	0.177465	4.02973	0.0905852	1.5558	0.0699465	4.37797	0.59048	1.86577	1
KLHDC5	15293356	kelch domain containing 5	AK390111	-1.07638	-1.07318	-1.06172	-1.03106	-1.15803	-1.01684	0.00451267	0.223232	0.0282513	0.613237	5.76806	0.233182	1.50592	0.0304396	3.72436	0.150563	0.747297	0.0906317	1.6777	1
KLHDC8B	15215413	kelch domain containing 8B	AK397072	-1.3429	1.03411	-1.09352	-1.21514	-1.3003	-1.00242	6.47455e-07	0.000649103	0.00429404	7.11488e-07	17.0027	0.967782	12.5637	0.357559	5.82466	0.331536	8.06824	1.37772	2.36216	1
KLHL14	15306115	kelch-like family member 14	XM_003127890	-1.60946	-3.22885	-1.94648	-2.30688	-2.18376	-1.88909	1.00607e-13	0.271986	0.000266348	0.120524	43.8567	28.6155	1.22291	0.39896	9.10365	5.93992	1.74605	3.41777	27.0778	1	Cluster_A
KLHL5	15320162	kelch -like family member 5	---	-1.28567	-1.21244	-1.12099	-1.32297	-1.3957	-1.29118	9.78068e-10	0.527652	0.0291326	0.00543903	26.9144	3.3046	0.402293	0.0246971	3.6909	0.453175	3.33322	1.22777	5.09544	1	Cluster_A
KNDC1	15229200	kinase non-catalytic C-lobe domain containing 1	---	-1.0884	-1.19098	-1.61624	-1.3072	-1.74687	-1.35728	1.05174e-09	0.153866	0.860267	0.000198858	26.7948	4.80174	2.07118	0.185582	0.150786	0.0270214	5.01273	2.69491	7.43697	1	Cluster_A
KRT12	15207502	keratin 12	XM_003131461	1.00149	1.06091	1.08849	1.10481	1.38732	1.10994	0.0394022	0.342253	0.888888	0.116205	3.36328	0.697983	0.912398	0.0946753	0.117951	0.0244785	1.76576	1.09935	8.61252	1
KRT20	15207493	keratin 20	AK391187	-1.48283	-1.11511	1.04003	-1.2473	-1.48274	-1.53691	1.49821e-06	0.116865	0.265219	2.27339e-05	15.8318	4.76148	2.5109	0.377581	1.34865	0.405612	6.15268	5.55133	12.4813	1
KRT222	15207549	keratin 222	XM_003131485	-1.20077	-1.42265	-1.24722	-1.31707	-1.33448	-1.04234	3.88391e-06	0.0856058	0.00608018	0.330787	14.5308	2.54666	3.02681	0.265238	5.42969	0.951604	1.16909	0.614681	7.27326	1	Cluster_A
KRT24	15211708	keratin 24	ENSSSCT00000030999	-1.01524	-1.08833	1.00143	-1.04134	1.28348	-1.02181	0.478219	0.00417028	0.156335	0.0164743	0.744282	0.0734504	8.68204	0.428399	1.89787	0.187294	2.77584	0.821812	4.09548	1
KRT31	15207419	keratin 31	NM_001244895	-1.0099	1.05894	1.09418	1.04768	1.28054	1.07472	0.0220793	0.0991531	0.420677	0.316221	3.99378	0.447147	2.78107	0.155686	0.874986	0.0979642	1.19676	0.401972	4.64638	1
KRT34	15207442	keratin 34	AK349936	-1.06904	1.02189	1.20173	-1.15258	1.37822	1.12081	0.110806	0.00602162	0.335214	0.0442987	2.25933	0.394617	7.94682	0.694001	1.10751	0.193438	2.27236	1.19068	7.24844	1
KRT84	15291999	keratin 84	XM_003355397	1.02778	-1.10664	-1.108	1.09028	1.38269	1.04664	0.0164945	0.000629363	0.0148426	0.209446	4.31459	0.745891	12.6303	1.09174	4.43123	0.766057	1.43962	0.746627	7.17438	1
L3MBTL	15249507	L3MBTL histone methyl-lysine binding protein 1	XM_003360000	1.00783	-1.05114	1.28039	-1.02693	1.36879	1.17472	0.0230621	0.00391632	0.152505	0.115028	3.94607	0.741429	8.80887	0.827551	1.92382	0.361467	1.77125	0.998404	7.79745	1
LACTBL1	15305084	lactamase beta-like 1	XM_003127694	-1.04873	-1.04139	1.24118	-1.10365	1.31545	1.04865	0.0774772	0.00650126	0.206523	0.0519567	2.63824	0.394546	7.79485	0.582856	1.6077	0.24043	2.19006	0.982562	6.20628	1
LAMP5	15248312	lysosomal associated membrane protein family member 5	ENSSSCT00000007733	-1.4741	-1.65948	-1.81152	-1.24006	-1.7924	-1.5893	2.99182e-08	0.322841	0.00147378	0.654916	21.5015	10.3944	0.98915	0.23909	7.05999	3.41298	0.694209	1.00679	20.0622	1
LAMTOR2	15285151	late endosomal/lysosomal adaptor MAPK and MTOR activator 2	ENSSSCT00000007118	-1.11256	-1.16276	-1.10431	1.08247	-1.27607	-1.03749	0.000504362	0.17461	0.184151	0.00340162	8.33106	0.42703	1.87488	0.0480511	1.72697	0.0885202	3.56898	0.548813	2.12719	1
LAMTOR5	15286369	late endosomal/lysosomal adaptor, MAPK and MTOR activator 5	AK239763	-1.01647	-1.09999	-1.00598	1.00621	-1.14448	-1.08389	0.00178664	0.863762	0.03011	7.83236e-05	6.83526	0.175105	0.0296254	0.00037947	3.65498	0.093633	5.49763	0.422513	1.06314	1
LANCL1	15237561	LanC like 1	AK235446	1.0233	-1.20726	-1.1318	-1.10835	-1.23816	-1.06855	5.36539e-08	0.121599	5.85165e-08	0.00233596	20.621	0.650708	2.44641	0.038599	20.4913	0.646614	3.75804	0.355762	1.30956	1
LARP1B	15323755	La ribonucleoprotein domain family member 1B	ENSSSCT00000027641	-1.10661	-1.22018	-1.11679	-1.10099	-1.34193	-1.20132	3.53146e-06	0.246774	0.0376466	0.213046	14.6594	1.5026	1.3606	0.0697311	3.41257	0.349791	1.42987	0.439687	4.25377	1
LARP4	15291918	La ribonucleoprotein domain family member 4	AK231122	-1.12668	-1.10672	-1.09621	-1.03433	-1.15003	-1.06895	4.95218e-06	0.0718645	0.0019414	0.585801	14.2037	0.419364	3.32427	0.0490744	6.7386	0.198957	0.782796	0.069336	1.22528	1
LARP6	15196196	La ribonucleoprotein domain family member 6	AK398569	1.05408	1.15518	1.13386	1.0605	1.27168	1.1018	0.00349616	0.945618	0.00155753	0.249247	6.05965	0.71008	0.00468097	0.000274262	6.99537	0.819728	1.33904	0.470732	4.86304	1	Cluster_B
LAS1L	15334024	LAS1 like, ribosome biogenesis factor	AK230998	1.27135	1.17589	1.21582	1.2921	1.20277	1.29412	1.03264e-11	0.191018	0.107941	0.763734	34.8435	2.30517	1.73801	0.0574914	2.28696	0.1513	0.556326	0.110416	2.74555	1
LAYN	15325804	layilin	NM_001244894	-1.16962	-1.07776	-1.06161	1.01932	-1.48541	-1.00942	0.0183206	0.0249743	0.00829143	4.24339e-05	4.19882	0.689298	5.21304	0.427899	5.08023	0.833995	5.82048	2.86656	6.81284	1
LCN2	15190807	lipocalin 2	NM_001244410	2.48135	2.08822	1.8903	2.19068	1.81121	1.57496	1.84484e-12	0.0545175	0.0370864	0.462366	38.0786	23.2225	3.80361	1.15983	3.4288	2.09108	0.95276	1.74315	25.3091	1	Cluster_B	IP
LCP1	15203956	lymphocyte cytosolic protein 1	AK239409	-1.05924	-1.14942	-1.05841	-1.00992	-1.21813	1.01217	0.00036957	0.00120595	4.09109e-05	0.000953688	8.70584	0.300183	11.2429	0.193831	11.4404	0.394471	4.21059	0.435551	1.43095	1
LCTHIO	15272298	long-chain 3-ketoacyl-CoA thiolase	ENSSSCT00000009375	-1.01713	-1.04331	-1.10556	-1.11933	-1.15874	-1.00186	1.81415e-05	0.00384314	1.20593e-08	0.0482648	12.488	0.308438	8.84701	0.109255	22.8961	0.565506	2.22816	0.165098	1.025	1
LDHA	15255375	lactate dehydrogenase A	ENSSSCT00000014597	-1.26343	-1.42662	-1.09137	-1.31764	-1.32123	-1.25469	3.84222e-11	0.0846853	0.0608225	0.000236091	32.4643	3.15159	3.04504	0.147804	2.8964	0.281179	4.92414	1.43409	4.02876	1	Cluster_A
LGALS3	15188281	lectin, galactoside-binding, soluble, 3	NM_001097501	-1.26478	-1.23189	-1.1808	-1.57912	-1.37734	-1.23613	1.85066e-15	0.00155022	1.53915e-15	0.0535668	52.4836	3.74582	10.7152	0.382379	52.902	3.77567	2.17425	0.465537	2.9619	1	Cluster_A	IP
LGR5	15293139	leucine-rich repeat containing G protein-coupled receptor	ENSSSCT00000027019	-1.11994	-1.12684	-1.07375	1.00397	-1.17949	-1.02633	0.00379973	0.137879	0.609439	0.296066	5.96433	0.330627	2.24456	0.0622126	0.498183	0.0276164	1.23677	0.205677	2.30052	1
LHCGR	15271539	luteinizing hormone/choriogonadotropin receptor	NM_214449	-1.73699	-2.05554	-1.7758	-2.48003	-2.93908	-2.4141	2.37332e-15	0.187124	0.000340035	0.913307	51.922	31.0902	1.76921	0.529688	8.8067	5.27333	0.340822	0.612239	24.8496	1	Cluster_A
LHFPL1	15337808	LHFPL tetraspan subfamily member 1	AK236922	-1.12923	-1.23357	-1.11235	-1.4128	-1.40494	-1.22639	4.48954e-05	0.989173	0.676487	0.664642	11.3219	2.42887	0.000185252	1.98709e-05	0.392688	0.0842424	0.681916	0.43887	8.9029	1
LHFPL5	15309315	LHFPL tetraspan subfamily member 5	ENSSSCT00000001731	-1.06365	-1.22783	-1.12737	1.05036	-1.34668	-1.16518	0.000388752	0.0314966	0.0137397	0.0160984	8.64466	0.867917	4.78643	0.240277	4.51677	0.45348	2.78749	0.839586	4.16657	1	Cluster_A
LHX9	15200213	LIM homeobox 9	AY240953	1.14147	1.12885	1.21591	-1.10535	1.52251	-1.03805	0.03412	0.0036123	0.0890516	0.00461513	3.51915	0.754519	8.97246	0.961866	2.4904	0.533953	3.41571	2.19702	8.89777	1
LIF	15231264	leukemia inhibitory factor	NM_214402	1.3361	1.23435	1.06145	1.08121	1.32716	1.00892	0.000873669	0.833024	0.175159	0.132642	7.6757	1.23741	0.0447278	0.00360533	1.77914	0.286819	1.69404	0.819298	6.6903	1
LINGO2	15200788	leucine rich repeat and Ig domain containing 2	XM_003482809	-1.08931	-1.32598	1.04849	-1.11298	-1.34129	-1.11101	0.00165116	0.692479	0.00957916	0.131967	6.92719	1.00366	0.157509	0.0114105	4.91847	0.712622	1.69682	0.737541	6.01281	1
LINS	15195513	lines homolog	AK344350	-1.16616	-1.21897	-1.1164	1.01094	-1.29204	1.10831	0.00109402	0.148725	0.388292	0.00635053	7.40991	0.546529	2.12459	0.0783512	0.956861	0.0705747	3.25542	0.720324	3.06089	1
LIPG	15185283	lipase, endothelial	ENSSSCT00000023900	-1.18044	-1.29636	-1.05933	-1.14208	-1.30915	-1.17931	9.10411e-06	0.764617	2.18967e-08	0.000254252	13.3924	1.61578	0.0902449	0.00544397	21.9771	2.65152	4.88594	1.76845	5.00693	1
LITAF	15274262	lipopolysaccharide induced TNF factor	ENSSSCT00000025103	1.04876	1.06059	1.06968	1.08641	1.12215	1.07215	6.12784e-08	0.280121	0.173616	0.851534	20.4224	0.283818	1.18188	0.00821251	1.78837	0.0248537	0.437865	0.0182555	0.576741	1	Cluster_B	IP
LMOD2	15252659	leiomodin 2	AK394651	1.05641	1.07437	1.06087	1.10589	1.13281	1.16933	2.41863e-06	0.0470815	0.0145956	0.665484	15.174	0.464793	4.06249	0.0622188	4.44981	0.136302	0.680852	0.0625653	1.27118	1	Cluster_B
LOC100037931	15332131	tumor necrosis factor superfamily member 18	DQ995649	1.13312	1.31422	1.21681	1.11438	1.53649	1.24026	0.000639991	0.606662	0.12968	0.413855	8.04591	2.49225	0.267095	0.0413669	2.0938	0.648562	1.02677	0.95414	12.8548	1
LOC100037975	15227964	ASPIC	DQ351714	-1.02718	-1.34843	-1.25155	1.06618	-1.3946	-1.27247	0.000637102	0.558368	0.83945	0.0423753	8.05131	1.59853	0.345322	0.0342807	0.175378	0.0348202	2.2952	1.36709	8.23955	1
LOC100049649	15308101	transposase DDE-like protein	AY864607	-1.17985	-1.27824	-1.02402	-1.00761	-1.28881	1.01892	0.00157205	0.816096	0.606142	0.047422	6.98452	0.641364	0.0544329	0.00249919	0.503673	0.0462505	2.23725	0.616315	3.81079	1
LOC100151899	15317698	olfactory receptor 6J1-like	XM_001924815	1.14868	1.10183	1.11114	1.10861	1.46121	1.19403	0.0117968	0.0102838	0.606934	0.422704	4.68613	1.42874	6.89614	1.05127	0.502351	0.15316	1.01286	0.926422	12.6528	1
LOC100151915	15288179	olfactory receptor 6C75-like	XM_001928722	1.42149	-1.2895	1.38238	-1.07003	2.9242	1.76226	0.0338394	0.0133441	0.895742	0.00133633	3.52811	5.80286	6.39399	5.25826	0.110249	0.181332	4.03979	19.9333	68.2572	1
LOC100151929	15317929	olfactory receptor 4F21-like	ENSSSCT00000002439	1.3344	1.17641	1.80974	1.0273	2.47415	1.16268	0.00931743	0.0152912	0.691996	0.0429102	4.94947	6.20828	6.13402	3.84705	0.369814	0.46387	2.28875	8.61256	52.0548	1
LOC100152135	15307915	histone H2B type 1-A-like	XM_001925425	1.22315	-1.17524	1.18304	-1.34594	2.03942	1.23476	0.0117983	8.3102e-05	0.202411	0.000894117	4.68599	1.93394	17.1364	3.53614	1.6286	0.672133	4.24331	5.25371	17.1273	1
LOC100152150	15184997	amine sulfotransferase-like	XM_001928570	1.18297	1.03574	1.44954	1.0486	1.53896	1.08422	0.000949069	0.00954319	0.574163	0.00482894	7.57771	1.76452	7.04134	0.81981	0.558567	0.130066	3.39296	2.37022	9.66353	1
LOC100152150	15193701	amine sulfotransferase-like	XM_001928570	1.18297	1.03574	1.44954	1.0486	1.53896	1.08422	0.000949069	0.00954319	0.574163	0.00482894	7.57771	1.76452	7.04134	0.81981	0.558567	0.130066	3.39296	2.37022	9.66353	1
LOC100152158	15313745	olfactory receptor 11H6-like	ENSSSCT00000028620	1.11829	1.15191	1.79017	1.03885	2.08145	-1.0366	0.0142693	0.00627749	0.00699798	0.0875387	4.47485	3.52668	7.86425	3.09896	5.27098	4.15413	1.91714	4.53276	32.7067	1
LOC100152277	15288175	olfactory receptor 6C2-like	XM_003481599	1.28369	1.13584	1.59041	1.02886	1.92219	1.05404	0.00830844	0.00666915	0.724981	0.122039	5.07793	3.42187	7.74441	2.60937	0.32286	0.217566	1.73929	3.51618	27.9657	1
LOC100152277	15292319	olfactory receptor 6C2-like	XM_003481599	1.28369	1.13584	1.59041	1.02886	1.92219	1.05404	0.00830844	0.00666915	0.724981	0.122039	5.07793	3.42187	7.74441	2.60937	0.32286	0.217566	1.73929	3.51618	27.9657	1
LOC100152496	15314506	olfactory receptor 14J1-like	XM_001928209	1.28291	1.37509	1.3943	-1.20619	2.40437	1.60447	0.0255305	0.183222	0.369	0.120149	3.83485	5.83783	1.80124	1.37103	1.00903	1.53606	1.74774	7.98178	63.1758	1
LOC100152520	15308205	olfactory receptor 5V1-like	XM_001929464	1.30087	1.01203	1.14182	-1.13178	1.83468	1.24874	0.0735451	0.040905	0.100833	0.0172333	2.69367	1.70462	4.31344	1.36482	2.3589	1.49276	2.7531	5.22668	26.2622	1
LOC100152528	15314342	histone H2B type 1-H-like	XM_001928549	-1.08004	1.11264	-1.17092	-1.09491	-1.55473	1.14247	0.00448803	0.781403	9.49393e-10	0.0191214	5.7743	1.44972	0.0775027	0.00972908	26.9635	6.76956	2.70055	2.03404	10.4192	1
LOC100152670	15292294	olfactory receptor 6C3-like	XM_001926070	1.40551	1.34241	1.99039	-1.1328	2.50721	1.35014	0.00263546	0.0174632	0.142515	0.108153	6.38463	8.02636	5.88224	3.6974	1.99477	2.5077	1.8044	6.80514	52.1713	1
LOC100152708	15317923	olfactory receptor 4F6-like	ENSSSCT00000002430	1.24281	1.39554	2.12204	1.01782	2.96189	1.10192	0.000881185	0.0165746	0.293538	0.00124748	7.66555	8.66418	5.98103	3.3801	1.24403	1.4061	4.07458	13.8162	46.9064	1
LOC100152864	15190448	olfactory receptor 1J4-like	XM_001926550	1.16113	1.27214	1.33909	1.18815	1.65969	1.02987	0.000949714	0.89274	0.0101512	0.403001	7.57691	2.71619	0.0182932	0.0032789	4.85363	1.73995	1.04412	1.12289	14.877	1
LOC100152873	15307991	olfactory receptor 2M3-like	ENSSSCT00000001259	1.32896	1.41566	1.50081	-1.0607	2.67423	1.22587	0.00906711	0.0220984	0.58558	0.0563616	4.97996	6.43651	5.44037	3.51579	0.538617	0.696153	2.14788	8.32829	53.638	1
LOC100152873	15308008	olfactory receptor 2M3-like	ENSSSCT00000001259	-1.13489	1.12204	1.30772	-1.0964	2.1083	-1.05371	0.294919	0.0395194	0.0711197	0.0483976	1.2392	1.12414	4.37532	1.98455	2.72939	2.47599	2.22674	6.06	37.647	1
LOC100152893	15208401	olfactory receptor 12D2-like	XM_001929462	1.56125	1.63554	1.47556	-1.13497	2.92187	1.33198	0.00900909	0.106499	0.13245	0.088084	4.98715	9.07867	2.66294	2.42382	2.0716	3.77116	1.91385	10.452	75.5471	1
LOC100152893	15314486	olfactory receptor 12D2-like	XM_001929462	1.57776	1.78317	1.49325	-1.14818	2.9283	1.33492	0.0076955	0.143941	0.11986	0.0753814	5.16402	10.0456	2.17623	2.11672	2.17659	4.23415	1.99603	11.6487	80.7305	1
LOC100152911	15189951	olfactory receptor 13C4-like	XM_001924713	1.10296	1.0129	1.63993	-1.05511	1.96596	1.00887	0.072007	0.0163167	0.0818947	0.0702085	2.71618	2.19083	6.01075	2.42408	2.5793	2.08042	2.03334	4.92017	33.4732	1
LOC100152917	15308229	olfactory receptor 10-like	XM_001928458	1.07408	-1.05163	1.05723	-1.01866	1.42356	1.03996	0.138032	0.00775169	0.705097	0.0402896	2.02828	0.35789	7.44792	0.657094	0.350896	0.0619156	2.32113	1.22869	7.32269	1
LOC100153329	15314261	histone H2A type 1-A-like	XM_001925364	1.14782	1.07413	1.07677	1.05821	1.49023	1.05994	0.0379576	0.0364068	0.330552	0.251397	3.40367	0.919356	4.52323	0.610879	1.12189	0.30303	1.33401	1.08097	11.2094	1
LOC100153340	15317956	olfactory receptor 4F21-like	ENSSSCT00000028636	1.63097	1.42586	1.85369	-1.05975	2.94428	1.26323	0.00123176	0.0210407	0.380133	0.0384282	7.27035	10.1204	5.53196	3.85027	0.978593	1.36221	2.3454	9.79443	57.7683	1
LOC100153360	15191647	olfactory receptor 4C11-like	XM_001926893	1.18005	1.04324	2.56707	1.1679	2.12682	1.02979	1.33108e-05	0.00023023	0.0878209	1.61568e-05	12.8923	5.98941	14.8337	3.44568	2.50516	1.16383	6.33601	8.83063	19.2798	1
LOC100153366	15312252	olfactory receptor 11G2-like	ENSSSCT00000002469	1.38948	1.48977	1.57037	-1.04643	2.2317	1.12463	0.000429403	0.0277643	0.0702242	0.0262773	8.52463	5.84782	5.01757	1.721	2.7429	1.88161	2.53939	5.22599	28.4686	1
LOC100153366	15312255	olfactory receptor 11G2-like	ENSSSCT00000002469	1.42328	1.5345	1.83585	-1.0582	2.65368	1.11529	0.000175202	0.0212573	0.0654247	0.0144309	9.61699	8.0148	5.51281	2.29719	2.81844	2.34889	2.84265	7.1072	34.5861	1
LOC100153366	15317948	olfactory receptor 11G2-like	ENSSSCT00000002469	1.37531	1.50088	1.66799	-1.04318	2.5595	1.17023	0.000215973	0.0169816	0.0948922	0.0146819	9.35994	7.19839	5.93511	2.28224	2.42312	1.86353	2.83396	6.53848	31.9161	1
LOC100153366	15317962	olfactory receptor 11G2-like	ENSSSCT00000002469	1.42328	1.5345	1.83585	-1.0582	2.65368	1.11529	0.000175202	0.0212573	0.0654247	0.0144309	9.61699	8.0148	5.51281	2.29719	2.81844	2.34889	2.84265	7.1072	34.5861	1
LOC100153366	15317964	olfactory receptor 11G2-like	ENSSSCT00000002469	1.38948	1.48977	1.57037	-1.04643	2.2317	1.12463	0.000429403	0.0277643	0.0702242	0.0262773	8.52463	5.84782	5.01757	1.721	2.7429	1.88161	2.53939	5.22599	28.4686	1
LOC100153468	15317913	olfactory receptor 4K15-like	XM_003128592	1.12511	1.08428	1.58091	-1.17445	1.86488	-1.00008	0.0835097	0.00600314	0.591417	0.0663694	2.55856	1.76334	7.95293	2.74054	0.528571	0.364286	2.06276	4.2649	28.6014	1
LOC100153494	15317946	olfactory receptor 11G2-like	XM_001928061	1.02012	1.21168	1.08444	-1.10704	1.34302	-1.06811	0.23365	0.232534	0.590761	0.0548105	1.4797	0.276807	1.44635	0.135285	0.529696	0.0990902	2.16236	1.21354	7.7634	1
LOC100153735	15312259	olfactory receptor 4F15-like	ENSSSCT00000026726	1.33436	1.28719	1.86844	-1.02334	2.18194	1.16076	0.000580941	0.0102678	0.454245	0.0170077	8.16161	5.92822	6.89914	2.50561	0.796669	0.578664	2.75975	6.01367	30.1437	1
LOC100153735	15317958	olfactory receptor 4F15-like	ENSSSCT00000026726	1.26138	1.20984	1.76785	-1.02504	2.2073	1.16256	0.000703756	0.00474647	0.434454	0.0109996	7.93264	5.00532	8.42178	2.65698	0.842096	0.531344	2.97938	5.63977	26.1856	1
LOC100153863	15316779	myeloid-associated differentiation marker-like	ENSSSCT00000002050	1.25224	1.11253	1.3273	1.06449	1.51402	1.07692	0.00862261	0.157399	0.202082	0.146687	5.03629	1.87399	2.03566	0.378731	1.63029	0.606627	1.63896	1.82956	15.442	1
LOC100153881	15292292	olfactory receptor 6C75-like	XM_001926051	-1.00372	1.30622	1.53009	-1.13962	1.9598	1.05331	0.0740942	0.131103	0.146548	0.0587643	2.68575	2.29014	2.32511	0.991313	1.96553	1.67601	2.12619	5.43903	35.3872	1
LOC100153913	15319551	olfactory receptor 4F21-like	ENSSSCT00000002867	1.14942	1.0466	1.70177	-1.06052	2.1984	1.29923	0.0252712	0.0131347	0.124536	0.0266043	3.846	4.0829	6.42431	3.41	2.13633	2.26792	2.5331	8.06738	44.0562	1
LOC100154042	15190481	olfactory receptor 1J4-like	ENSSSCT00000006111	1.15735	1.34411	1.53376	1.23002	1.82846	1.0093	0.0005744	0.546512	0.0298495	0.229815	8.17516	3.94817	0.366606	0.0885256	3.66444	1.76973	1.38627	2.00849	20.0423	1
LOC100154042	15198775	olfactory receptor 1J4-like	ENSSSCT00000006111	1.1644	1.31457	1.50042	1.19652	1.83172	1.0016	0.00108679	0.49805	0.0285833	0.228736	7.41773	3.63018	0.46315	0.113331	3.71163	1.81645	1.389	2.03929	20.3098	1
LOC100154169	15191615	olfactory receptor 140-like	XM_001925776	1.63825	1.72713	1.85062	1.32094	2.25426	1.69215	6.98814e-06	0.388289	0.0342273	0.369333	13.7434	14.8414	0.752176	0.406134	3.51574	3.79662	1.10013	3.56404	44.8154	1
LOC100154182	15319570	olfactory receptor 4K5-like	ENSSSCT00000030326	1.25966	1.33261	1.66174	-1.03132	2.22447	1.399	0.000889676	0.0316253	0.21621	0.0173195	7.65419	6.28799	4.77899	1.96299	1.56012	1.28165	2.75058	6.77887	34.0926	1
LOC100154323	15288181	olfactory receptor 6C2-like	XM_001928714	1.18666	1.00913	1.28137	-1.04688	2.11607	1.16423	0.0150566	0.00049663	0.902139	0.00905881	4.41539	2.47418	13.143	3.68236	0.103114	0.0577804	3.07699	5.17261	23.2547	1
LOC100154334	15312216	olfactory receptor 4F3/4F16/4F29-like	ENSSSCT00000002434	1.48979	1.13773	1.45235	-1.10714	2.08093	1.10594	0.0352216	0.00991514	0.0293766	0.338924	3.48469	3.94516	6.96699	3.94381	3.68182	4.16834	1.15404	3.91961	46.9839	1
LOC100154405	15338113	actin-related protein T1-like	XM_001925791	1.19062	1.04954	1.22823	-1.19425	1.33974	-1.14899	0.196591	0.00825533	0.524082	0.00416251	1.65893	0.260329	7.32443	0.574697	0.651163	0.102185	3.46755	1.63245	6.51244	1
LOC100154445	15284863	olfactory receptor 10Z1-like	XM_001927230	1.05507	1.05981	1.22569	-1.08272	1.56445	1.15892	0.0773357	0.131576	0.52647	0.160665	2.64018	0.992836	2.31934	0.436091	0.646546	0.243132	1.58872	1.79231	15.606	1
LOC100154576	15312250	olfactory receptor 11H6-like	ENSSSCT00000024801	1.26111	1.0757	1.70138	-1.12216	2.12253	1.07352	0.00216112	0.00421687	0.30672	0.00163892	6.61414	3.33265	8.65964	2.18166	1.19881	0.604041	3.93669	5.95072	20.9105	1
LOC100154576	15317950	olfactory receptor 11H6-like	ENSSSCT00000024801	1.26111	1.0757	1.70138	-1.12216	2.12253	1.07352	0.00216112	0.00421687	0.30672	0.00163892	6.61414	3.33265	8.65964	2.18166	1.19881	0.604041	3.93669	5.95072	20.9105	1
LOC100154719	15292304	olfactory receptor 6C2-like	XM_001926282	1.15806	-1.16215	1.34569	-1.05364	1.58668	-1.31579	0.454435	0.0166214	0.0755257	0.00515695	0.796244	0.315984	5.97569	1.1857	2.66538	1.05774	3.35996	4.00013	16.469	1
LOC100154757	15288150	olfactory receptor 6C3-like	ENSSSCT00000027485	1.18212	1.50188	1.7218	1.20171	2.21134	1.49942	0.00016043	0.0452066	0.211817	0.423961	9.7256	8.65026	4.13474	1.83879	1.58142	1.40657	1.0109	2.69737	36.9115	1
LOC100154761	15313696	olfactory receptor 4L1-like	ENSSSCT00000002857	1.03508	1.10274	1.13843	-1.30879	1.70586	1.06436	0.293098	0.3861	0.0258461	0.0142227	1.24557	0.546616	0.759174	0.166581	3.82143	1.67703	2.84998	3.75211	18.2122	1
LOC100154909	15308050	olfactory receptor 1F12-like	XM_001928843	1.0684	1.09406	1.42787	-1.03063	1.77037	1.12677	0.0094599	0.0117792	0.10267	0.00259035	4.93248	1.89094	6.63364	1.27155	2.33982	0.897005	3.70601	4.26226	15.9096	1
LOC100154925	15308195	olfactory receptor 2B3-like	ENSSSCT00000028885	1.4227	1.4328	1.45495	-1.13602	2.88721	1.4789	0.00424743	0.0430252	0.163371	0.0327177	5.8371	7.97262	4.22297	2.88398	1.85186	2.52937	2.42771	9.94769	56.6829	1
LOC100154937	15307989	olfactory receptor 2M2-like	ENSSSCT00000027435	1.30449	1.44421	1.56838	-1.12399	2.65357	1.2594	0.00893804	0.0163708	0.658217	0.0525766	4.99602	6.48139	6.00447	3.89484	0.420334	0.545305	2.18392	8.49967	53.8385	1
LOC100154937	15307997	olfactory receptor 2M2-like	ENSSSCT00000027435	1.43972	1.29957	1.52141	-1.04638	2.54232	1.1668	0.0111983	0.011728	0.756322	0.063927	4.74412	5.97954	6.64205	4.18586	0.28023	0.353204	2.08234	7.8738	52.3071	1
LOC100154937	15308006	olfactory receptor 2M2-like	ENSSSCT00000027435	1.45478	1.19676	1.51842	-1.05779	2.48959	1.20824	0.0110278	0.00800402	0.669584	0.0626741	4.76121	5.60291	7.38503	4.34529	0.403044	0.474295	2.09266	7.38781	48.8365	1
LOC100154959	15313741	olfactory receptor 4K3-like	XM_001928615	1.47247	1.05604	1.66807	1.14991	2.35226	1.16876	0.000697287	0.00136382	0.110568	0.131682	7.94364	6.60264	10.9838	4.56479	2.2616	1.87981	1.698	4.23405	34.4942	1
LOC100155168	15249717	thyrotropin-releasing hormone receptor-like	XM_001926789	-1.04991	1.14232	1.10569	-1.05566	1.24442	1.01156	0.133596	0.170498	0.574451	0.0156688	2.06255	0.210708	1.91157	0.0976421	0.55806	0.0570109	2.80114	0.858486	4.2396	1
LOC100155266	15284845	olfactory receptor 6K6-like	XM_001926940	1.16352	1.21913	1.32797	-1.15161	1.99854	1.03798	0.0524715	0.00508679	0.73118	0.0611419	3.05468	2.1108	8.28308	2.86182	0.314279	0.217168	2.10555	4.36484	28.6767	1
LOC100155347	15314522	olfactory receptor 2G3-like	ENSSSCT00000030367	1.1947	1.29039	1.26691	-1.00891	1.86731	1.27652	0.00423796	0.113795	0.319702	0.0607248	5.83965	3.21167	2.55429	0.7024	1.15618	0.635872	2.10912	3.4799	22.824	1
LOC100155349	15208382	olfactory receptor 12D2-like	XM_001929475	1.57582	1.63955	1.48088	-1.06982	3.04224	1.38757	0.00671494	0.0847166	0.183969	0.1501	5.31753	10.1116	3.04442	2.89458	1.72799	3.28589	1.62631	9.27759	78.915	1
LOC100155349	15314512	olfactory receptor 12D2-like	XM_001929475	1.55522	1.3106	1.20846	-1.01784	2.44138	1.19568	0.0292479	0.168119	0.567065	0.0433795	3.6866	5.31645	1.93326	1.39398	0.571175	0.823693	2.28315	9.8776	59.8472	1
LOC100155381	15319583	olfactory receptor 4S2-like	XM_001928640	1.06379	1.06737	1.55995	-1.18988	1.62078	1.10912	0.0261147	0.0364309	0.147207	0.00642416	3.81015	1.33065	4.52203	0.789637	1.96083	0.684799	3.24963	3.4047	14.4934	1
LOC100155398	15312257	olfactory receptor 4F6-like	ENSSSCT00000028093	1.33187	1.34961	1.68944	-1.11339	1.99504	1.21439	0.0018922	0.116203	0.298055	0.0579375	6.76845	4.95652	2.52014	0.922746	1.2283	0.899484	2.13356	4.6872	30.3904	1
LOC100155398	15317960	olfactory receptor 4F6-like	ENSSSCT00000028093	1.33187	1.34961	1.68944	-1.11339	1.99504	1.21439	0.0018922	0.116203	0.298055	0.0579375	6.76845	4.95652	2.52014	0.922746	1.2283	0.899484	2.13356	4.6872	30.3904	1
LOC100155405	15319568	olfactory receptor 4K1-like	ENSSSCT00000002880	1.08004	1.19526	1.63686	1.46608	1.75842	1.12513	0.000922352	0.0266449	0.174902	0.470446	7.61149	5.16047	5.09338	1.72662	1.78067	1.20727	0.940923	1.91379	28.1364	1
LOC100155553	15292298	olfactory receptor 6C2-like	ENSSSCT00000000373	1.26557	1.10686	1.69453	1.06888	2.36186	1.2549	0.00373827	0.0186748	0.132998	0.0548142	5.98298	5.68898	5.75574	2.73646	2.06726	1.96568	2.16232	6.16821	39.4607	1
LOC100155967	15317934	olfactory receptor 4L1-like	XM_001929454	1.32291	1.38558	1.67213	-1.19701	2.4107	1.18003	0.00975138	0.0193992	0.355254	0.0125189	4.89854	5.67082	5.68419	3.29016	1.04793	1.21315	2.91426	10.1211	48.0427	1
LOC100156119	15314528	olfactory receptor 10-like	ENSSSCT00000001383	1.22084	1.06609	1.48453	1.12372	1.9569	1.22391	0.00062435	0.0129958	0.116606	0.0741792	8.07545	3.90055	6.44469	1.55644	2.20557	1.06532	2.00448	2.90457	20.0451	1
LOC100156196	15195899	olfactory receptor 4K14-like	ENSSSCT00000002873	1.41089	1.18392	1.48203	-1.19724	2.55359	1.14605	0.00471853	0.00997449	0.158656	0.00919387	5.71728	4.56076	6.9554	2.77421	1.88246	1.50167	3.06955	7.34588	33.1052	1
LOC100156196	15261935	olfactory receptor 4K14-like	ENSSSCT00000002873	1.41089	1.18392	1.48203	-1.19724	2.55359	1.14605	0.00471853	0.00997449	0.158656	0.00919387	5.71728	4.56076	6.9554	2.77421	1.88246	1.50167	3.06955	7.34588	33.1052	1
LOC100156196	15313739	olfactory receptor 4K14-like	XM_001927069	1.44205	1.28643	1.50685	-1.39835	2.18948	1.25895	0.0228911	0.0340579	0.180746	0.0136313	3.95422	4.16967	4.64408	2.44856	1.74641	1.84157	2.87138	9.0835	43.7612	1
LOC100156333	15338753	olfactory receptor 6C2-like	XM_001926960	1.65488	1.3615	1.96614	1.02203	2.80099	1.35478	0.00114115	0.0415014	0.311785	0.0705521	7.36023	11.1092	4.28749	3.23567	1.18196	1.784	2.03078	9.1955	62.6382	1
LOC100156339	15312218	olfactory receptor 4F3/4F16/4F29-like	XM_001927896	1.43725	1.17408	1.50474	-1.11339	2.32992	1.28955	0.00267856	0.00438577	0.283718	0.0196671	6.36591	5.10024	8.58056	3.43729	1.27909	1.02478	2.68632	6.45668	33.249	1
LOC100156341	15312206	olfactory receptor 4K3-like	XM_001927694	1.41859	1.08948	1.50665	-1.02252	2.65829	1.2837	0.00390711	0.00482822	0.22372	0.107153	5.93246	6.42722	8.38754	4.54352	1.5247	1.65186	1.80938	5.88084	44.961	1
LOC100156341	15312209	olfactory receptor 4K3-like	XM_001927694	1.45486	1.27132	1.50385	-1.05354	2.70913	1.1607	0.00783218	0.0183646	0.246715	0.0778127	5.14423	6.24288	5.78729	3.51164	1.42339	1.72738	1.97933	7.20618	50.3631	1
LOC100156511	15308241	olfactory receptor 2B11-like	XM_001928364	1.49885	1.34299	1.72345	-1.21717	3.06492	1.38629	0.00800914	0.0414875	0.266771	0.0643621	5.11912	8.58394	4.28809	3.59522	1.34263	2.25137	2.0788	10.4574	69.5888	1
LOC100156511	15314554	olfactory receptor 2B11-like	XM_001928364	1.49885	1.34299	1.72345	-1.21717	3.06492	1.38629	0.00800914	0.0414875	0.266771	0.0643621	5.11912	8.58394	4.28809	3.59522	1.34263	2.25137	2.0788	10.4574	69.5888	1
LOC100156611	15254712	olfactory receptor 4K3-like	ENSSSCT00000025449	1.34198	1.36624	1.74029	-1.05991	2.89277	1.36723	0.00370982	0.0125845	0.230591	0.0423076	5.99172	8.41668	6.50642	4.56984	1.49335	2.09774	2.29602	9.67579	58.2958	1
LOC100156611	15317940	olfactory receptor 4K3-like	ENSSSCT00000025449	1.3931	1.45646	1.81536	-1.01199	3.23591	1.34291	0.00237281	0.014286	0.315767	0.0479401	6.50592	10.4615	6.26358	5.0359	1.16891	1.8796	2.23164	10.7654	66.7318	1
LOC100156611	15319566	olfactory receptor 4K3-like	ENSSSCT00000025449	1.40192	1.43623	1.6808	-1.24352	3.36187	1.80856	0.00428816	0.0191244	0.162794	0.0338482	5.82622	10.8234	5.71099	5.30465	1.85556	3.44707	2.41036	13.4332	77.0945	1
LOC100156727	15317925	olfactory receptor GPCRLTM7-like	XM_001927824	1.30561	-1.10705	1.72541	-1.04112	1.92278	1.01815	0.00702566	0.00166628	0.0474483	0.00132603	5.26653	2.66574	10.5644	2.67367	3.16285	1.60092	4.0437	6.14035	21.0059	1
LOC100156728	15317917	olfactory receptor 4K2-like	ENSSSCT00000002421	1.18248	1.12239	1.32817	-1.33898	2.43123	1.15808	0.115694	0.0164734	0.269626	0.00279362	2.21384	2.36037	5.99263	3.19463	1.33164	1.41978	3.668	11.7323	44.2468	1
LOC100156758	15288154	olfactory receptor 6C68-like	ENSSSCT00000031904	1.21307	1.20476	1.49495	-1.04471	1.80755	-1.12313	0.0445447	0.0234253	0.416658	0.110528	3.23086	2.02006	5.33182	1.66683	0.884788	0.553205	1.79273	3.36266	25.9475	1
LOC100156775	15283709	solute carrier family 7 member 13-like	XM_001925390	1.12473	1.08677	1.15042	1.11282	1.33352	1.056	0.00567917	0.0608361	0.193388	0.065426	5.50691	0.869658	3.61199	0.285204	1.67602	0.264678	2.07024	0.980803	6.55373	1
LOC100156793	15290226	olfactory receptor 8S1-like	ENSSSCT00000028978	1.08225	-1.02204	1.12357	1.02581	1.73211	1.06697	0.0259781	0.0736727	0.167326	0.137779	3.81587	1.37874	3.28172	0.592869	1.82688	0.660082	1.6733	1.81377	14.9946	1
LOC100156854	15286272	monocarboxylate transporter 1-like	ENSSSCT00000007424	-1.19093	-1.39942	-1.30771	-1.09713	-1.65526	-1.08353	3.57547e-05	0.387276	9.21925e-08	0.121341	11.6125	3.12093	0.755407	0.10151	19.816	5.32566	1.7424	1.40484	11.1534	1
LOC100156879	15219787	ubiquinol--cytochrome c reductase	AK231298	-1.10278	-1.19589	-1.04498	-1.07757	-1.27289	-1.0782	2.82742e-06	0.0637119	0.221785	0.0855735	14.9611	0.732252	3.5318	0.0864296	1.53371	0.0750653	1.92916	0.28326	2.03116	1
LOC100156985	15288600	DNA-directed RNA polymerases I, II, and III subunit RPABC5-like	XM_001926791	1.09441	-1.11791	1.14431	1.17706	1.50285	1.18967	0.032348	0.00628722	0.8383	0.0307559	3.57704	1.20483	7.86117	1.32392	0.176755	0.0595353	2.45927	2.48502	13.9782	1
LOC100156995	15312242	olfactory receptor 11H12-like	XM_001924710	1.19841	1.18785	1.35691	-1.11126	2.16461	1.33955	0.00182999	0.0073516	0.26984	0.0163124	6.80734	3.70727	7.55215	2.05645	1.33082	0.724764	2.78083	4.54331	22.6009	1
LOC100156995	15317954	olfactory receptor 11H12-like	XM_001924710	1.19841	1.18785	1.35691	-1.11126	2.16461	1.33955	0.00182999	0.0073516	0.26984	0.0163124	6.80734	3.70727	7.55215	2.05645	1.33082	0.724764	2.78083	4.54331	22.6009	1
LOC100157018	15312264	olfactory receptor 4F21-like	XM_001924885	1.59791	1.44584	1.62031	-1.01135	2.53024	1.18346	0.00385609	0.0290137	0.361666	0.10377	5.94749	8.00625	4.9367	3.32279	1.0296	1.386	1.82657	7.37656	55.8655	1
LOC100157159	15288177	olfactory receptor 6C2-like	XM_001928730	1.34275	1.20303	1.28932	-1.05654	1.94754	1.20232	0.032859	0.221176	0.163286	0.384864	3.56002	3.28395	1.5195	0.700832	1.8524	1.70875	1.07385	2.97173	38.2818	1
LOC100157163	15292308	olfactory receptor 6C65-like	XM_001928467	1.28967	1.25328	1.72599	-1.06433	1.73476	1.21485	0.00212327	0.0398765	0.267273	0.0776249	6.63463	4.13634	4.35915	1.35885	1.34068	0.835845	1.98061	3.70441	25.873	1
LOC100157267	15198799	olfactory receptor 1J2-like	XM_001926754	1.48944	-1.04568	1.1972	1.5405	1.89312	1.31109	0.00069831	0.40318	0.13427	0.72772	7.9419	6.20067	0.706027	0.275617	2.05727	1.60622	0.602308	1.41076	32.4013	1
LOC100157310	15198125	olfactory receptor 13C2-like	ENSSSCT00000024834	1.22348	1.04196	1.53416	1.06105	1.70765	1.1046	0.00307521	0.011681	0.20167	0.105286	6.2069	2.62386	6.64979	1.40554	1.63241	0.690074	1.8188	2.3066	17.5434	1
LOC100157316	15308217	olfactory receptor 2G3-like	ENSSSCT00000024831	1.38073	1.44333	1.26172	-1.02553	2.2066	1.27203	0.0191742	0.184487	0.318061	0.0633939	4.1487	5.40988	1.79077	1.16758	1.16147	1.51455	2.0867	8.16315	54.1157	1
LOC100157368	15191632	olfactory receptor 8K3-like	ENSSSCT00000006382	1.07618	1.07798	1.39883	1.05596	1.92253	1.26714	0.0257199	0.0233141	0.185759	0.171821	3.82678	2.88826	5.34066	2.01543	1.71791	1.29659	1.55138	3.51271	31.3221	1
LOC100157384	15312232	olfactory receptor 4K3-like	ENSSSCT00000002451	1.17831	1.02448	1.73941	1.03254	1.79858	1.17821	0.000873165	0.00492979	0.0824387	0.0309348	7.67639	3.30743	8.34583	1.79793	2.57227	1.10828	2.45631	3.17496	17.8806	1
LOC100157384	15312238	olfactory receptor 4K3-like	ENSSSCT00000002451	1.1554	-1.01153	1.73288	-1.01809	1.79181	1.12052	0.00274728	0.00720041	0.081642	0.0134264	6.33671	2.66371	7.59309	1.59592	2.58258	1.08562	2.87901	3.63068	17.445	1
LOC100157508	15312228	olfactory receptor 4K13-like	XM_003480699	1.26926	1.14734	1.45827	1.09675	1.65223	1.47779	0.000464026	0.0342788	0.540247	0.25866	8.43124	4.15015	4.63234	1.1401	0.620319	0.305343	1.31727	1.94522	20.4278	1
LOC100157512	15254710	olfactory receptor 4K1-like	XM_001927569	2.50607	1.56953	1.44547	3.9467	3.20683	1.63899	1.15309e-17	0.0561721	0.000302461	0.00239309	64.7175	33.8484	3.7512	0.980972	8.94885	4.68041	3.74588	5.87749	21.7053	1
LOC100157512	15312240	olfactory receptor 4K1-like	XM_001927569	2.50607	1.56953	1.44547	3.9467	3.20683	1.63899	1.15309e-17	0.0561721	0.000302461	0.00239309	64.7175	33.8484	3.7512	0.980972	8.94885	4.68041	3.74588	5.87749	21.7053	1
LOC100157512	15317915	olfactory receptor 4K1-like	XM_001927569	3.33705	1.68492	1.77974	3.1688	2.92154	2.67314	9.05365e-22	0.621625	1.70282e-08	1.36268e-06	91.8867	69.6499	0.245424	0.0930153	22.3629	16.951	7.69896	17.5074	31.4569	1
LOC100157542	15309644	adenylate cyclase type 10-like	AK391266	1.09881	-1.04766	1.03875	1.2119	1.36446	1.09596	0.00024201	0.00116068	0.0683478	0.550524	9.22063	1.09421	11.3236	0.671889	2.77178	0.328928	0.829384	0.295269	4.92481	1
LOC100157581	15292331	olfactory receptor 6C2-like	XM_001927159	1.15392	1.14373	1.24184	1.04151	1.32119	-1.00211	0.00337175	0.0467819	0.171048	0.128913	6.1012	0.936588	4.07382	0.312684	1.80392	0.276917	1.70956	0.787299	6.37062	1
LOC100157704	15190467	olfactory receptor 1L8-like	ENSSSCT00000030742	1.7028	1.32279	1.51302	-1.00168	3.53789	1.52931	0.00298035	0.00792106	0.293058	0.1315	6.24294	12.0328	7.40548	7.13677	1.24571	2.40103	1.69875	9.82267	79.9883	1
LOC100157727	15308197	putative olfactory receptor 2B3-like	XM_001928358	1.4227	1.4328	1.45495	-1.13602	2.88721	1.4789	0.00424743	0.0430252	0.163371	0.0327177	5.8371	7.97262	4.22297	2.88398	1.85186	2.52937	2.42771	9.94769	56.6829	1
LOC100157727	15308237	putative olfactory receptor 2B3-like	ENSSSCT00000027608	1.48556	1.39971	1.41295	-1.14867	2.79823	1.43822	0.00741464	0.0616544	0.272625	0.0505973	5.20584	7.45431	3.58876	2.56939	1.32022	1.89044	2.20377	9.46682	59.4243	1
LOC100157727	15308239	putative olfactory receptor 2B3-like	XM_001928358	1.47462	1.38355	1.46613	-1.12625	2.73689	1.39016	0.0050154	0.044023	0.198603	0.0352358	5.64791	7.33887	4.18203	2.71706	1.64834	2.14185	2.38982	9.31595	53.9249	1
LOC100157727	15314538	putative olfactory receptor 2B3	XM_001928358	1.4588	1.44727	1.5743	-1.03733	2.62917	1.34677	0.00203139	0.0396999	0.15636	0.071345	6.68596	8.09402	4.36713	2.64342	1.89771	2.29736	2.02492	7.35411	50.2399	1
LOC100157727	15314556	putative olfactory receptor 2B3	XM_001928358	1.47462	1.38355	1.46613	-1.12625	2.73689	1.39016	0.0050154	0.044023	0.198603	0.0352358	5.64791	7.33887	4.18203	2.71706	1.64834	2.14185	2.38982	9.31595	53.9249	1
LOC100157751	15308227	olfactory receptor 2H2	XM_001928437	1.18948	1.21384	1.19762	-1.01504	2.38758	-1.02261	0.0759684	0.0937351	0.792563	0.0200633	2.65916	2.61762	2.87461	1.41486	0.233136	0.229494	2.67623	7.90327	40.8518	1
LOC100157785	15191626	olfactory receptor 8H3	ENSSSCT00000006393	1.10119	1.58254	1.47086	1.00534	1.99441	1.11995	0.0148237	0.0697926	0.666186	0.111713	4.43264	4.4595	3.37448	1.69747	0.408181	0.410654	1.787	5.39348	41.7515	1
LOC100157798	15319579	olfactory receptor 4N2	XM_001928631	1.16942	1.082	1.20758	1.03301	1.73638	-1.15983	0.0110875	0.00901663	0.553714	0.000508615	4.7552	1.0698	7.15195	0.804508	0.595337	0.133936	4.53042	3.0577	9.33649	1
LOC100157938	15288158	olfactory receptor 6C68-like	XM_001927033	1.4423	1.32396	1.56311	1.29204	2.383	1.02422	0.00707227	0.0543231	0.73752	0.111507	5.25908	6.90678	3.80989	2.50177	0.305582	0.401323	1.78799	7.04452	54.5022	1
LOC100158163	15308191	olfactory receptor 2G3-like	XM_003362225	1.59195	1.04043	1.31817	-1.14775	2.42962	1.33594	0.00912028	0.0245792	0.202592	0.0144454	4.97341	4.67403	5.24258	2.4635	1.62767	1.52969	2.84214	8.01317	39.0019	1
LOC100158163	15314544	olfactory receptor 2G3-like	XM_003362225	1.59195	1.04043	1.31817	-1.14775	2.42962	1.33594	0.00912028	0.0245792	0.202592	0.0144454	4.97341	4.67403	5.24258	2.4635	1.62767	1.52969	2.84214	8.01317	39.0019	1
LOC100158165	15208390	olfactory receptor 2H2-like	ENSSSCT00000019219	1.20743	1.15194	1.26189	-1.07996	2.04451	1.22983	0.0314204	0.0409084	0.072685	0.0518572	3.60865	2.72667	4.31329	1.62954	2.7062	2.04478	2.19105	4.96661	31.357	1
LOC100158167	15308199	olfactory receptor 5V1	ENSSSCT00000001397	1.08738	1.18867	1.74108	-1.2434	2.08476	1.00504	0.0720314	0.0933412	0.00243141	0.0302373	2.71582	2.43726	2.88164	1.29304	6.4777	5.8133	2.46794	6.64442	37.2434	1
LOC100510893	15264760	olfactory receptor 7A17-like	XM_003123407	1.1947	1.33214	1.61578	1.01583	2.73179	1.29838	0.00400083	0.0287407	0.172388	0.0440956	5.90538	6.84929	4.95405	2.87295	1.79578	2.08281	2.27473	7.91495	48.1333	1
LOC100510893	15264768	olfactory receptor 7A17-like	ENSSSCT00000015093	1.19369	1.04904	1.58916	1.00778	1.82208	1.19695	0.00409049	0.0058318	0.041245	0.0381786	5.88007	3.01097	8.01048	2.05094	3.31389	1.69692	2.34874	3.60811	21.2506	1
LOC100510932	15238846	beta-defensin 130-like	XM_003133321	1.14579	-1.07655	1.19011	-1.22932	1.51776	1.18539	0.134068	0.00261834	0.0497894	0.00430663	2.05885	0.56833	9.62899	1.329	3.11104	0.858779	3.45045	2.85741	11.4557	1
LOC100511094	15328990	olfactory receptor 51I2-like	ENSSSCT00000030619	-1.14451	1.2912	1.15053	1.0737	1.84049	1.03917	0.111383	0.0539903	0.167055	0.268295	2.25385	1.49473	3.82068	1.26691	1.82857	1.21269	1.29566	2.5778	27.5223	1
LOC100511186	15260182	olfactory receptor 5M8-like	XM_003124150	1.26133	-1.07184	1.43228	1.05986	1.88292	1.08893	0.020609	0.00323188	0.380518	0.0536251	4.06939	2.48502	9.19858	2.80861	0.977558	0.596957	2.17369	3.98217	25.3425	1
LOC100511186	15267486	olfactory receptor 5M8-like	XM_003124150	1.21087	-1.04635	1.41065	1.00519	1.93639	1.1121	0.0252187	0.00363118	0.421879	0.0457388	3.84828	2.35743	8.96189	2.745	0.872072	0.534226	2.25588	4.14581	25.4226	1
LOC100511247	15264764	olfactory receptor 7A17-like	ENSSSCT00000015091	1.16307	1.22888	1.63032	-1.30452	2.78855	1.23756	0.0240278	0.0079335	0.234198	0.0065459	3.90117	4.56024	7.4024	4.32649	1.47728	1.72685	3.2402	11.3628	48.5111	1
LOC100511274	15328992	olfactory receptor 51I2-like	XM_003129498	1.1553	1.07962	-1.01248	-1.09475	1.66318	1.00808	0.150325	0.107963	0.0816699	0.0131509	1.93888	0.611081	2.64049	0.416104	2.58222	0.813844	2.88946	2.73203	13.0796	1
LOC100511340	15326390	olfactory receptor 8B3-like	ENSSSCT00000016520	1.28027	1.01554	1.31813	-1.13554	1.58108	1.04167	0.0456737	0.0278079	0.636216	0.00986023	3.20389	1.14502	5.01469	0.896086	0.45469	0.162499	3.03438	3.25332	14.8315	1
LOC100511373	15260184	olfactory receptor 1030-like	XM_003124151	1.12831	1.07507	1.49688	-1.00447	2.1081	1.19872	0.00190408	0.00714286	0.360796	0.0137563	6.76117	3.35888	7.60891	1.89002	1.03207	0.512721	2.86678	4.27257	20.6168	1
LOC100511373	15267484	olfactory receptor 1030-like	XM_003124151	1.12831	1.07507	1.49688	-1.00447	2.1081	1.19872	0.00190408	0.00714286	0.360796	0.0137563	6.76117	3.35888	7.60891	1.89002	1.03207	0.512721	2.86678	4.27257	20.6168	1
LOC100511440	15264766	olfactory receptor 7C2-like	ENSSSCT00000015101	1.36823	1.31009	1.71837	-1.34541	2.23809	1.32631	0.0078886	0.105191	0.180642	0.0479502	5.13616	5.03568	2.6833	1.3154	1.74701	1.71283	2.23153	6.56362	40.6881	1
LOC100511524	15326394	olfactory receptor 147-like	XM_003129974	1.03719	1.17669	1.62581	1.18469	2.89187	1.53754	0.00457271	0.00647667	0.303891	0.034389	5.75301	7.72808	7.80236	5.2405	1.20834	1.62318	2.40226	9.68093	55.7474	1
LOC100511653	15327787	olfactory receptor 2A2-like	XM_003130293	1.2063	1.11154	1.10211	-1.10679	1.61342	1.11097	0.0381169	0.0358316	0.0371648	0.0812592	3.39914	1.08939	4.55204	0.729443	3.42652	1.09817	1.95649	1.88111	13.3004	1
LOC100511653	15332079	olfactory receptor 2A2-like	XM_003130293	1.2063	1.11154	1.10211	-1.10679	1.61342	1.11097	0.0381169	0.0358316	0.0371648	0.0812592	3.39914	1.08939	4.55204	0.729443	3.42652	1.09817	1.95649	1.88111	13.3004	1
LOC100511708	15326396	olfactory receptor 8B3-like	XM_003129975	1.01431	1.37375	1.92816	1.14444	2.98099	1.27446	0.00664094	0.0597812	0.408323	0.0292493	5.33004	8.28549	3.64244	2.83107	0.905431	1.40748	2.48487	11.5881	64.5114	1
LOC100511708	15330794	olfactory receptor 8B3-like	XM_003129975	1.03028	1.41229	1.89399	1.13762	2.89175	1.27622	0.00672965	0.0765676	0.451731	0.0271907	5.31506	8.23803	3.21592	2.49224	0.802325	1.24355	2.52201	11.7269	64.3225	1
LOC100511804	15257019	olfactory receptor 18-like	XM_003123287	1.19311	1.20241	1.3742	-1.1519	2.3862	1.33452	0.0138137	0.0267607	0.0568981	0.064936	4.51081	4.13579	5.08539	2.3313	2.96781	2.72107	2.07416	5.70516	38.0497	1
LOC100511864	15257895	olfactory receptor 2L3-like	XM_003123605	1.34889	1.34405	1.53752	1.02961	2.32562	1.40946	5.70924e-06	0.0560838	0.00571126	0.000281625	14.0131	6.89906	3.75395	0.924089	5.50053	2.70807	4.83331	7.13874	20.4316	1
LOC100511891	15326595	secreted seminal-vesicle Ly-6 protein 1-like	XM_003130048	1.04103	1.21867	1.33458	-1.13533	1.67314	1.08717	0.0356682	0.277529	0.00275634	0.00530873	3.47104	1.48576	1.19479	0.255711	6.33291	2.71077	3.34539	4.29594	17.7639	1
LOC100511945	15324782	olfactory receptor 2D3-like	ENSSSCT00000024696	1.09525	1.20313	1.23917	-1.13062	1.61847	1.19769	0.0199624	0.0484304	0.21263	0.0405353	4.10441	1.45786	4.0124	0.712588	1.57744	0.560296	2.31801	2.47002	14.7405	1
LOC100511945	15328853	olfactory receptor 2D3-like	ENSSSCT00000024696	1.09525	1.20313	1.23917	-1.13062	1.61847	1.19769	0.0199624	0.0484304	0.21263	0.0405353	4.10441	1.45786	4.0124	0.712588	1.57744	0.560296	2.31801	2.47002	14.7405	1
LOC100511981	15254678	olfactory receptor 5B12-like	XM_003122746	1.03629	-1.08204	1.15944	-1.14312	1.5016	1.02649	0.263643	0.0650608	0.0135123	0.0679159	1.3548	0.3943	3.49553	0.508668	4.53528	1.31994	2.05072	1.79052	12.0781	1
LOC100512032	15337556	melanoma antigen preferentially expressed in tumors-like	XM_003135278	1.05497	1.21474	1.31958	-1.19562	1.5724	1.04836	0.0973451	0.193801	0.183229	0.113922	2.39611	0.983061	1.71617	0.352049	1.73219	0.710672	1.77646	2.1865	17.0263	1
LOC100512033	15338743	olfactory receptor 6C2-like	XM_003135501	1.10976	1.05079	1.39238	-1.22547	1.43619	1.03472	0.0500463	0.0518943	0.53131	0.0187912	3.10551	0.661423	3.89034	0.414289	0.637254	0.135725	2.70936	1.73115	8.83882	1
LOC100512064	15326398	olfactory receptor 8B3-like	XM_003129977	1.06324	1.24421	1.8914	1.03868	2.73577	1.22048	0.0141239	0.0292267	0.388268	0.0167498	4.4862	6.4105	4.92329	3.51754	0.956925	1.36739	2.76747	11.8636	59.301	1
LOC100512095	15267494	olfactory receptor 1020-like	XM_003124152	1.09862	1.61629	1.61681	1.082	2.32521	1.03598	0.0145362	0.0306965	0.607677	0.139455	4.45433	5.55452	4.83344	3.01364	0.501114	0.624887	1.66669	6.23507	51.7503	1
LOC100512101	15292275	olfactory receptor 9K2-like	ENSSSCT00000000325	1.49504	1.1714	1.71863	-1.15912	2.38361	1.37172	0.00189784	0.0158619	0.166798	0.0123517	6.76499	6.27352	6.06438	2.8119	1.83018	1.69722	2.92103	8.12646	38.4851	1
LOC100512210	15199605	olfactory receptor 10AG1	ENSSSCT00000006371	1.2914	1.25145	1.1876	-1.33753	1.91869	1.07271	0.0751345	0.00960048	0.611022	0.0289512	2.67091	1.61736	7.0297	2.1284	0.495558	0.300083	2.49008	4.52358	25.1301	1
LOC100512271	15260192	olfactory receptor 1019-like	XM_003124153	1.19209	1.05959	1.11106	-1.11477	1.60467	1.17277	0.0611917	0.0225648	0.0965508	0.0281448	2.88993	1.03181	5.40145	0.964261	2.40478	0.858599	2.50447	2.68257	14.8171	1
LOC100512292	15312224	olfactory receptor 4F3/4F16/4F29-like	XM_003128594	1.41198	1.0903	1.40993	-1.1557	1.97793	1.094	0.0402084	0.0379108	0.0398668	0.0261143	3.34139	2.71714	4.45014	1.80938	3.35061	2.72464	2.54255	6.20264	33.7469	1
LOC100512466	15288136	olfactory receptor 9K2-like	XM_003126219	1.42421	1.01494	1.45442	-1.07367	1.66807	1.14862	0.00568999	0.00585872	0.147062	0.00783484	5.50476	2.40692	8.00132	1.74926	1.96186	0.857812	3.14993	4.13185	18.1456	1
LOC100512534	15288169	olfactory receptor 6C2-like	XM_003355452	1.54011	1.35093	1.88892	-1.04474	2.6032	1.1354	0.00295279	0.0135235	0.40249	0.052618	6.25363	7.9842	6.36843	4.06539	0.920138	1.17477	2.18351	8.36327	52.9843	1
LOC100512534	15292325	olfactory receptor 6C2-like	XM_003355452	1.54011	1.35093	1.88892	-1.04474	2.6032	1.1354	0.00295279	0.0135235	0.40249	0.052618	6.25363	7.9842	6.36843	4.06539	0.920138	1.17477	2.18351	8.36327	52.9843	1
LOC100512655	15288132	olfactory receptor 9K2-like	XM_003126220	1.31172	1.02631	1.31859	-1.06445	1.67855	-1.00419	0.00763314	0.000978461	0.0433615	0.00879423	5.17317	1.47674	11.6855	1.66789	3.25988	0.930573	3.09189	2.64785	11.8467	1
LOC100512655	15292283	olfactory receptor 9K2-like	XM_003126220	1.31172	1.02631	1.31859	-1.06445	1.67855	-1.00419	0.00763314	0.000978461	0.0433615	0.00879423	5.17317	1.47674	11.6855	1.66789	3.25988	0.930573	3.09189	2.64785	11.8467	1
LOC100512703	15261875	olfactory receptor 9Q2-like	XM_003122750	1.09751	1.00985	1.26328	-1.04444	1.44175	1.26173	0.0219363	0.193714	0.696126	0.0208971	4.00091	1.0898	1.71685	0.233824	0.36381	0.0990973	2.65561	2.17007	11.3041	1
LOC100512715	15288171	olfactory receptor 6C68-like	XM_003126243	1.62112	1.26667	1.6096	-1.1085	2.79256	1.18875	0.0170102	0.0398857	0.51815	0.0575943	4.28061	7.22012	4.35874	3.67595	0.662727	1.11782	2.13664	10.8117	69.9981	1
LOC100512715	15292323	olfactory receptor 6C68-like	XM_003126243	1.6307	1.21428	1.64111	-1.11324	2.79825	1.12381	0.0180448	0.0315733	0.492984	0.0408095	4.21552	6.74467	4.78199	3.8255	0.71334	1.14131	2.31454	11.1095	66.3983	1
LOC100512761	15199603	olfactory receptor 10AG1-like	XM_003353720	1.35342	1.18171	1.80301	-1.06469	2.10838	1.40924	0.00406949	0.0332739	0.297821	0.0218488	5.88594	6.09521	4.68641	2.42652	1.22911	1.27281	2.63305	8.18001	42.9755	1
LOC100512766	15265353	olfactory receptor 2G6-like	XM_003480744	1.13164	1.34455	1.35363	1.18877	2.22568	1.13644	0.000618747	0.0174801	0.718272	0.0268816	8.08622	4.57745	5.88041	1.66439	0.332229	0.188068	2.52783	4.29286	23.4923	1
LOC100512836	15288144	olfactory receptor 12-like	XM_003126221	1.03499	1.2416	1.33042	1.22832	2.37062	1.02182	0.00772434	0.0271057	0.119339	0.0195176	5.15981	3.7544	5.06178	1.84153	2.18117	1.58707	2.69018	5.87231	30.1964	1
LOC100512910	15317823	olfactory receptor 10G3-like	XM_003128578	1.00025	1.08482	1.22681	1.00573	1.31183	1.10849	0.0217033	0.0252077	0.0646033	0.0718264	4.01262	0.611086	5.19582	0.395639	2.83193	0.431278	2.0214	0.923523	6.32009	1
LOC100513011	15292285	olfactory receptor 10C1-like	XM_003126222	1.10959	-1.01213	1.23267	-1.25042	1.47424	1.06097	0.173976	0.00173869	0.995543	0.0649181	1.78621	0.525035	10.4757	1.5396	0.0044672	0.00131308	2.07431	1.82915	12.1984	1
LOC100513166	15329068	olfactory receptor 51T1-like	XM_003129564	1.19241	1.09698	1.53269	-1.08581	1.93413	1.22168	0.00878582	0.0128212	0.136966	0.0290635	5.01527	2.99015	6.47064	1.92893	2.03641	1.21413	2.48811	4.45032	24.7427	1
LOC100513280	15288173	olfactory receptor 6C68-like	XM_003126244	1.76007	1.2511	1.85191	1.02633	2.4588	1.18984	0.00289124	0.0524036	0.332547	0.0514686	6.27787	8.73058	3.87314	2.69317	1.11571	1.55161	2.19494	9.15746	57.7137	1
LOC100513280	15292321	olfactory receptor 6C68-like	XM_003126244	1.76007	1.2511	1.85191	1.02633	2.4588	1.18984	0.00289124	0.0524036	0.332547	0.0514686	6.27787	8.73058	3.87314	2.69317	1.11571	1.55161	2.19494	9.15746	57.7137	1
LOC100513291	15315135	butyrophilin, subfamily 1, member	NM_001244799	1.01505	1.01825	1.26308	1.00893	1.53421	1.00448	0.0550102	0.0285458	0.335686	0.0534234	3.00398	0.758657	4.96655	0.627152	1.10606	0.279336	2.17564	1.64838	10.4808	1
LOC100513369	15330776	olfactory receptor 6M1-like	XM_003129982	1.0387	1.08404	1.52432	1.16258	1.76652	1.16724	0.00299686	0.032558	0.0623398	0.0306342	6.23658	2.76402	4.726	1.04727	2.87005	1.27199	2.46129	3.27249	18.3926	1
LOC100513411	15254714	olfactory receptor 4L1-like	ENSSSCT00000014406	1.59243	1.40865	1.77569	1.07072	3.51972	1.34498	0.000927652	0.0173705	0.331467	0.0331501	7.60471	12.4083	5.8923	4.80709	1.11905	1.8259	2.42101	11.8507	67.7137	1
LOC100513411	15317936	olfactory receptor 4L1-like	ENSSSCT00000014406	1.59243	1.40865	1.77569	1.07072	3.51972	1.34498	0.000927652	0.0173705	0.331467	0.0331501	7.60471	12.4083	5.8923	4.80709	1.11905	1.8259	2.42101	11.8507	67.7137	1
LOC100513518	15199609	olfactory receptor 5F1-like	ENSSSCT00000026066	1.23282	1.10393	1.41249	-1.0589	2.32112	1.28839	0.00174147	0.00379727	0.24928	0.00814872	6.8651	4.10566	8.8713	2.65273	1.41269	0.844858	3.13019	5.61602	24.819	1
LOC100513523	15265357	olfactory receptor 14K1-like	XM_003123552	1.38655	1.17235	1.56786	-1.1016	1.79794	1.28323	0.000851958	0.0286294	0.0198411	0.0105914	7.70553	3.90979	4.96118	1.25865	4.11111	2.08598	2.9984	4.56418	21.0571	1
LOC100513533	15275621	protein TSC21-like	ENSSSCT00000008990	-1.0607	1.10394	1.06289	-1.06096	1.41771	1.05542	0.0915998	0.0917486	0.342317	0.0291885	2.46051	0.326546	2.91042	0.193128	1.08598	0.144126	2.48593	0.989758	5.50767	1
LOC100513553	15313688	olfactory receptor 4F21-like	ENSSSCT00000028684	1.46605	1.59977	1.82995	-1.02425	3.1472	1.27112	0.00109848	0.0362127	0.312467	0.0299726	7.40512	10.9362	4.5329	3.34718	1.17971	1.74225	2.47242	10.9541	61.2888	1
LOC100513553	15313694	olfactory receptor 4F21-like	ENSSSCT00000028684	1.46605	1.59977	1.82995	-1.02425	3.1472	1.27112	0.00109848	0.0362127	0.312467	0.0299726	7.40512	10.9362	4.5329	3.34718	1.17971	1.74225	2.47242	10.9541	61.2888	1
LOC100513553	15313731	olfactory receptor 4F21-like	ENSSSCT00000028684	1.30424	1.36255	1.5153	-1.16264	2.50956	1.30544	0.0032805	0.0253624	0.0544916	0.0778211	6.13267	5.78561	5.1845	2.44555	3.01414	2.84356	1.97928	5.60179	39.1514	1
LOC100513612	15327777	olfactory receptor 2A2-like	XM_003130301	1.11456	-1.05268	1.29672	-1.11262	1.37432	1.08239	0.0773324	0.0377368	0.0285709	0.0241641	2.64023	0.524509	4.45844	0.442857	3.71211	0.737448	2.58197	1.53881	8.24441	1
LOC100513612	15332081	olfactory receptor 2A2-like	XM_003130301	1.11456	-1.05268	1.29672	-1.11262	1.37432	1.08239	0.0773324	0.0377368	0.0285709	0.0241641	2.64023	0.524509	4.45844	0.442857	3.71211	0.737448	2.58197	1.53881	8.24441	1
LOC100513693	15238459	protein FAM22G-like	XM_003133817	1.48573	1.49803	1.60873	-1.12596	2.56205	1.23416	0.00280672	0.0482571	0.0478726	0.0862427	6.31204	7.31	4.01875	2.32706	3.15327	3.65181	1.92503	6.68817	48.0613	1
LOC100513751	15330804	putative olfactory receptor 10D4-like	XM_003129984	-1.10711	-1.10884	1.1797	1.06006	1.36202	-1.01407	0.111051	0.063601	0.766074	0.0295872	2.257	0.434626	3.53482	0.340347	0.267334	0.05148	2.47901	1.43214	7.99158	1
LOC100513785	15267492	olfactory receptor 1020-like	XM_003124161	1.24552	1.22157	1.56802	-1.01239	2.13812	1.00935	0.00860096	0.00676383	0.292466	0.0325679	5.03911	3.62801	7.71654	2.77784	1.2478	0.898379	2.43006	5.24871	29.8788	1
LOC100513817	15208338	olfactory receptor 4D2-like	XM_003131640	1.12743	1.06908	1.30778	-1.04662	1.59822	1.19802	0.0416322	0.0174493	0.785357	0.159691	3.3038	1.54484	5.88374	1.3756	0.242322	0.113308	1.59209	2.23336	19.4051	1
LOC100513910	15264281	olfactory receptor 7D4-like	XM_003123234	1.07695	1.13535	1.15615	-1.04064	1.68587	1.0463	0.0840427	0.0318382	0.313146	0.1876	2.55181	1.21951	4.76675	1.13902	1.17748	0.562718	1.50211	2.15358	19.8329	1
LOC100513942	15330806	olfactory receptor 148-like	XM_003129985	1.29266	-1.12438	1.556	-1.13936	1.6326	1.27869	0.0031557	0.00671706	0.264859	0.0141008	6.17721	2.3026	7.73025	1.44075	1.35005	0.503241	2.85431	3.1919	15.4694	1
LOC100513947	15209303	olfactory receptor 1A1-like	XM_003131840	1.59909	1.96363	1.99424	1.24754	3.88535	1.60754	3.6331e-07	0.0331219	0.77678	0.0564671	17.8229	20.8897	4.69474	2.75128	0.253368	0.296965	2.14691	7.54898	48.6409	1
LOC100513969	15198791	olfactory receptor 1J1-like	XM_003122138	1.18434	1.14382	1.46185	1.1057	1.59597	1.10631	9.42837e-05	0.0346329	0.0093267	0.0612009	10.3859	2.51211	4.6137	0.557972	4.94835	1.19689	2.10505	1.52749	10.0379	1
LOC100513978	15260194	olfactory receptor 9G1-like	XM_003354363	1.49241	1.08365	1.59409	-1.05345	1.86424	1.03862	0.00550064	0.0349338	0.358806	0.0478877	5.5431	3.32153	4.59801	1.37761	1.03774	0.621831	2.2322	4.01274	24.8676	1
LOC100514032	15254692	olfactory receptor 1020-like	XM_003122757	1.15385	1.25623	1.40595	-1.07081	2.18295	1.34153	0.0088825	0.0483707	0.540729	0.042897	5.003	4.06798	4.01458	1.63214	0.619415	0.503651	2.28891	5.58338	33.744	1
LOC100514059	15314540	putative olfactory receptor 2B3-like	XM_003128264	1.48325	1.14358	1.37159	-1.00553	2.00446	1.14823	0.00874811	0.0559118	0.176233	0.113251	5.02009	3.87953	3.75933	1.45261	1.77277	1.37	1.77964	4.12592	32.0712	1
LOC100514118	15324851	olfactory receptor 52B2-like	XM_003129433	1.15321	1.19616	1.4214	-1.08061	1.43465	1.02136	0.00286308	0.151108	0.114768	0.0116887	6.28914	1.49202	2.09958	0.249049	2.2223	0.527213	2.94881	2.0987	9.84536	1
LOC100514232	15288186	olfactory receptor 6C76-like	XM_003126246	1.71735	1.47742	1.64147	1.04606	2.75689	1.18145	0.000102757	0.0204587	0.454446	0.0145179	10.2784	9.68303	5.58445	2.63048	0.796219	0.750095	2.83962	8.02538	39.096	1
LOC100514385	15189599	olfactory receptor 2S2-like	XM_003121994	1.21035	1.03629	1.0504	1.08855	1.56886	-1.06936	0.0409365	0.0159733	0.840187	0.00229179	3.322	0.763833	6.05109	0.695669	0.174497	0.0401224	3.76766	2.59891	9.54217	1
LOC100514417	15329008	olfactory receptor 51L1-like	XM_003129508	-1.06105	1.1926	1.27058	-1.11628	1.61953	1.16097	0.104625	0.121283	0.0529991	0.140185	2.31989	1.07265	2.45062	0.566549	3.04394	1.40743	1.66383	2.30792	19.1884	1
LOC100514427	15222652	olfactory receptor 5AC1-like	XM_003132724	1.00867	-1.00988	1.12527	1.01289	1.39397	-1.06999	0.141641	0.00191291	0.205315	0.155365	2.00122	0.372484	10.2771	0.95643	1.6138	0.300374	1.60729	0.897487	7.72434	1
LOC100514444	15335105	olfactory receptor 13H1-like	XM_003135395	1.00672	1.07611	1.29186	-1.06355	1.68243	1.19653	0.0270861	0.0423267	0.325304	0.0912513	3.77029	1.49832	4.25224	0.844924	1.13833	0.452373	1.8951	2.25936	16.4922	1
LOC100514448	15256996	olfactory receptor 7D4-like	XM_003123237	1.23115	1.45067	1.32253	-1.14808	2.13115	1.02935	0.0202338	0.0931928	0.917406	0.010591	4.08957	3.38902	2.8843	1.19511	0.0862946	0.0715121	2.99842	7.45436	34.3909	1
LOC100514452	15260232	olfactory receptor 2M3-like	XM_003124216	1.34974	-1.18431	2.01503	-1.15331	2.41814	1.7155	0.000970376	0.000452671	0.940018	0.000401696	7.55146	6.35263	13.3447	5.61306	0.0619027	0.0520753	4.65108	11.7381	34.9116	1
LOC100514488	15209313	olfactory receptor 3A2-like	XM_003131843	1.15544	-1.0583	-1.15906	-1.14992	1.54221	1.04389	0.262033	0.00296643	0.58124	0.0176436	1.36113	0.361524	9.37339	1.24481	0.546154	0.145061	2.74121	2.18424	11.0226	1
LOC100514625	15254601	olfactory receptor 10V1-like	ENSSSCT00000014343	1.1134	1.14159	1.69596	-1.02002	1.56943	1.19625	0.000449094	0.0703008	0.215469	0.00477917	8.47061	2.63329	3.36202	0.522581	1.56368	0.486107	3.39817	3.1692	12.9013	1
LOC100514657	15308026	olfactory receptor 2B6-like	XM_003128222	1.24689	-1.02112	1.27736	1.05298	1.52631	1.15201	0.019588	0.0384495	0.228859	0.0215884	4.12522	1.54617	4.42471	0.829209	1.50116	0.562647	2.63913	2.9675	15.5545	1
LOC100514657	15308034	olfactory receptor 2B6-like	XM_003128222	1.24689	-1.02112	1.27736	1.05298	1.52631	1.15201	0.019588	0.0384495	0.228859	0.0215884	4.12522	1.54617	4.42471	0.829209	1.50116	0.562647	2.63913	2.9675	15.5545	1
LOC100514671	15330808	olfactory receptor 8A1-like	XM_003129989	-1.03015	-1.00026	1.40424	-1.07259	1.62647	1.2246	0.015707	0.0122549	0.229054	0.0993779	4.36863	1.71021	6.55742	1.28353	1.50028	0.587323	1.84969	2.17232	16.2462	1
LOC100514797	15222656	olfactory receptor 5H1-like	XM_003132726	1.35055	1.16408	1.85525	-1.16973	2.1366	1.21371	0.00099497	0.0121481	0.109512	0.00279154	7.52189	4.79836	6.57427	2.09693	2.27172	1.44917	3.66837	7.02039	26.4737	1
LOC100514822	15257000	olfactory receptor 7D4-like	ENSSSCT00000023717	1.00555	1.13455	1.58024	-1.14191	1.93416	1.11895	0.0319415	0.0171537	0.276467	0.037458	3.59078	2.15972	5.91604	1.77914	1.30579	0.785381	2.3585	4.25565	24.9607	1
LOC100514870	15213329	olfactory receptor 1P1-like	XM_003131844	1.63404	1.06119	1.2827	1.45805	1.6416	1.52444	9.07247e-12	0.237234	0.00338468	0.0626999	35.0821	6.28413	1.41735	0.126943	6.0968	1.0921	2.09244	1.12444	7.43376	1
LOC100514909	15312214	olfactory receptor 4F15-like	XM_003128601	1.13731	1.29564	1.37136	-1.34679	2.17895	1.085	0.066394	0.0805083	0.267172	0.0177349	2.80273	2.19909	3.13061	1.22818	1.34108	1.05224	2.7386	6.44633	32.5619	1
LOC100514941	15189595	olfactory receptor 13C7-like	XM_003121996	1.27078	1.00943	1.19586	-1.09309	1.62424	-1.01956	0.0746231	0.00911372	0.0294596	0.00906649	2.67818	0.891385	7.13106	1.18673	3.67875	1.22441	3.07656	3.07195	13.8126	1
LOC100514941	15189605	olfactory receptor 13C7-like	XM_003121996	1.27078	1.00943	1.19586	-1.09309	1.62424	-1.01956	0.0746231	0.00911372	0.0294596	0.00906649	2.67818	0.891385	7.13106	1.18673	3.67875	1.22441	3.07656	3.07195	13.8126	1
LOC100514973	15324900	olfactory receptor 52A5-like	XM_003129511	1.05236	1.21871	1.06912	1.04225	1.81939	1.22344	0.0182911	0.102427	0.132011	0.226373	4.20059	2.10527	2.72726	0.683429	2.07509	1.04	1.39499	2.09745	20.7992	1
LOC100514975	15328240	laminin subunit gamma-2-like	XM_003130365	1.16008	1.29684	1.03052	1.16528	1.26323	1.06568	7.98318e-05	0.178579	0.0768924	0.322919	10.5944	1.09463	1.84043	0.0950781	2.6463	0.273419	1.18392	0.366972	4.28784	1
LOC100514986	15222658	olfactory receptor 5H1-like	XM_003132727	1.03335	1.12655	1.64984	-1.22109	2.1605	1.28996	0.021984	0.0270869	0.422871	0.00404334	3.99852	3.00561	5.06305	1.9029	0.869674	0.653716	3.48214	7.85236	31.1947	1
LOC100515044	15330810	olfactory receptor 149-like	XM_003129990	1.19406	1.22636	1.30759	-1.02897	1.50928	1.09663	0.00803786	0.529974	0.386428	0.395752	5.1151	1.73545	0.397774	0.0674781	0.961786	0.326313	1.05588	1.07472	14.0801	1
LOC100515256	15267504	uncharacterized protein	ENSSSCT00000015857	1.33662	1.24363	1.98752	-1.00303	2.23275	1.2111	0.00378297	0.135689	0.708665	0.22019	5.96938	6.61486	2.27009	1.25778	0.345805	0.383197	1.41095	4.69054	45.9875	1
LOC100515355	15338822	olfactory receptor 10R2-like	XM_003360504	1.05539	1.18827	1.17192	-1.04149	1.50264	1.13634	0.00749293	0.033176	0.375711	0.0849715	5.19403	1.07152	4.69177	0.483954	0.990571	0.204354	1.93289	1.19626	8.56142	1
LOC100515396	15328934	olfactory receptor 52N2-like	XM_003129440	-1.07806	-1.11071	1.071	1.09188	1.33148	-1.05699	0.138964	0.0348398	0.843834	0.133963	2.02122	0.306791	4.60289	0.349326	0.170147	0.0258259	1.68864	0.768932	6.2991	1
LOC100515441	15324902	olfactory receptor 52A5-like	ENSSSCT00000016065	1.19847	1.24195	1.48369	-1.05238	1.58094	-1.11438	0.0141072	0.0541776	0.341387	0.0319092	4.48751	1.74959	3.81459	0.743615	1.08877	0.42449	2.44049	2.85448	16.18	1
LOC100515469	15254726	olfactory receptor 1009-like	XM_003122765	1.19838	1.20743	1.46676	1.11168	1.93586	1.19363	0.0123301	0.0151132	0.120193	0.145069	4.63696	3.95503	6.15629	2.62546	2.17367	1.854	1.64505	4.20938	35.3968	1
LOC100515584	15229775	beta-defensin 134-like	XM_003132834	1.03735	1.02371	1.1561	-1.03829	1.31462	-1.06515	0.270168	0.128547	0.0169795	0.0333101	1.32957	0.199161	2.35673	0.176512	4.28261	0.641508	2.41855	1.08685	6.21644	1
LOC100515602	15260202	olfactory receptor 4C16-like	XM_003124170	1.31019	1.33606	1.74771	1.00505	2.59399	1.24329	0.0047454	0.0224899	0.371765	0.0428279	5.71082	7.23303	5.40764	3.42452	1.00138	1.2683	2.28973	8.70018	52.5618	1
LOC100515602	15267512	olfactory receptor 4C16-like	XM_003124170	1.31019	1.33606	1.74771	1.00505	2.59399	1.24329	0.0047454	0.0224899	0.371765	0.0428279	5.71082	7.23303	5.40764	3.42452	1.00138	1.2683	2.28973	8.70018	52.5618	1
LOC100515618	15329026	olfactory receptor 52A1-like	XM_003129514	1.35247	1.55616	1.37198	1.02039	2.36187	1.1379	0.027343	0.190132	0.0449937	0.451514	3.75999	5.87434	1.74504	1.36316	3.22005	5.03078	0.968862	4.54104	64.8366	1
LOC100515647	15254728	olfactory receptor 1009-like	ENSSSCT00000014413	1.30174	1.04609	1.19686	-1.1293	1.63297	1.04142	0.0204208	0.002049	0.926408	0.096428	4.07947	1.36842	10.1346	1.69977	0.0765113	0.025665	1.86576	1.87755	13.9208	1
LOC100515742	15324861	olfactory receptor 52N1-like	XM_003129442	1.09614	-1.20864	1.60144	-1.0132	1.68734	1.10358	0.0150167	0.000575629	0.320611	0.0059213	4.41833	1.67282	12.823	2.42744	1.15326	0.436633	3.29056	3.7375	15.7123	1
LOC100515746	15330786	olfactory receptor 10S1-like	XM_003129994	1.1697	1.58162	1.6129	-1.21063	2.29293	1.48351	0.00263853	0.117791	0.733528	0.00720376	6.38329	6.60682	2.49805	1.29276	0.31105	0.321942	3.19211	9.91167	42.9533	1
LOC100515795	15209154	cytochrome c-like	ENSSSCT00000019385	2.01733	1.68068	1.49341	1.61561	1.90449	2.52682	2.44249e-15	0.628047	0.0755961	0.0129891	51.8573	18.6388	0.236472	0.0424971	2.66439	0.957648	2.89569	3.12235	14.9161	1
LOC100515880	15265355	olfactory receptor 2C3-like	XM_003123562	1.11223	-1.12138	1.31936	-1.07336	1.59268	1.3031	0.0206893	0.0676709	0.216855	0.0669807	4.06512	1.52056	3.42762	0.64105	1.55702	0.582405	2.05797	2.30935	15.5231	1
LOC100515909	15322618	BTB/POZ domain-containing protein KCTD8-like	AK349644	-1.25658	-1.75981	-1.35752	-1.78923	-1.8046	-1.28234	6.10506e-11	0.162756	0.0289799	0.112566	31.6436	8.83072	1.98351	0.276768	3.69663	1.03161	1.7829	1.49266	11.5813	1
LOC100515945	15267522	olfactory receptor 4C46-like	XM_003124172	-1.13723	1.14684	1.55619	-1.06804	1.51507	1.00357	0.0510886	0.437306	0.00120205	0.00214251	3.08336	0.920412	0.60921	0.0909273	7.29905	2.17884	3.80158	3.40442	12.3881	1
LOC100516050	15250196	GTP-binding protein Rheb-like	AK400453	1.19343	1.06137	1.09339	1.43901	1.18813	1.19419	6.55447e-10	0.0690205	0.130074	0.0448979	27.5775	1.71804	3.39361	0.105709	2.09061	0.130242	2.26544	0.423402	2.58539	1
LOC100516059	15261819	olfactory receptor 5AN1-like	ENSSSCT00000014358	-1.00692	1.07925	1.48746	1.04414	2.02009	1.41662	0.00609244	0.0429055	0.0731469	0.0659907	5.42741	3.60839	4.22795	1.40547	2.69945	1.79472	2.06575	4.12021	27.5911	1
LOC100516070	15267553	olfactory receptor 2T29-like	XM_003124220	1.65578	1.1898	1.72392	-1.21976	2.56239	1.05308	0.00497442	0.00325824	0.177091	0.00682874	5.65723	5.57756	9.18204	4.52636	1.7677	1.74281	3.21896	9.52087	40.9155	1
LOC100516119	15246165	cystatin-13-like	XM_003134303	1.05513	-1.11131	1.19315	-1.00246	1.34945	-1.10055	0.115934	0.000663825	0.0892556	0.0483427	2.21166	0.353407	12.5154	0.999936	2.48798	0.397561	2.22732	1.06773	6.63141	1
LOC100516152	15213311	olfactory receptor 1D2-like	ENSSSCT00000019415	-1.11811	1.26007	1.9996	1.42047	2.01281	1.76723	0.000317828	0.0456738	0.905015	0.342269	8.88864	8.6175	4.11644	1.99544	0.099924	0.096876	1.14794	3.33876	40.2341	1
LOC100516252	15267555	olfactory receptor 2T3-like	XM_003124221	1.23678	1.18382	1.5391	-1.0978	2.14604	1.0227	0.0278768	0.0684903	0.209184	0.040677	3.73891	3.12069	3.40688	1.42178	1.59441	1.33077	2.31622	5.79971	34.6381	1
LOC100516283	15326430	olfactory receptor 8B3-like	XM_003129997	1.23671	1.16653	1.6172	-1.15743	1.80075	1.16993	0.00772365	0.199357	0.00393657	0.0141715	5.15991	2.94641	1.67367	0.477847	5.92388	3.38265	2.8518	4.88529	23.6973	1
LOC100516363	15275925	probable N-acetyltransferase 8B-like	AK393343	-1.12275	1.08385	1.02516	1.05502	1.27359	1.06891	0.0650775	0.515237	0.00777537	0.29266	2.82412	0.330644	0.427068	0.0250002	5.15241	0.603236	1.24374	0.436845	4.85875	1
LOC100516428	15274542	olfactory receptor 2C1-like	XM_003124656	1.1532	-1.16466	1.32823	1.0754	1.4495	1.30247	0.000556173	0.000493304	0.14302	0.0737039	8.21378	1.77549	13.1576	1.42207	1.99106	0.430387	2.00786	1.30205	8.97063	1
LOC100516442	15295348	glycosyltransferase-like protein LARGE1-like	ENSSSCT00000001048	-1.01332	-1.21815	-1.19877	-1.10796	-1.29658	-1.1086	2.66841e-06	0.920946	0.000316856	0.181954	15.0399	1.02045	0.00990912	0.000336164	8.89236	0.603341	1.5193	0.309251	2.81575	1
LOC100516454	15326432	olfactory receptor 145-like	XM_003129998	1.16777	1.00882	1.40508	-1.13408	1.75429	1.17179	0.0256863	0.00657926	0.28849	0.033736	3.82821	1.76161	7.77125	1.78803	1.2619	0.580684	2.41205	3.32984	19.0969	1
LOC100516486	15260208	olfactory receptor 4C16-like	XM_003124175	1.4027	1.23647	1.99888	-1.13254	2.5076	-1.03552	0.0410385	0.0229415	0.842568	0.0553074	3.31931	5.50448	5.37063	4.45311	0.171655	0.284659	2.15768	10.7344	68.8203	1
LOC100516511	15213313	olfactory receptor 1A1-like	XM_003131852	1.19278	1.60388	1.65404	-1.01895	1.86005	1.12084	7.07076e-06	0.296928	0.758792	0.00211379	13.7277	5.15831	1.10175	0.206996	0.276947	0.104065	3.80838	4.29309	15.5939	1
LOC100516553	15290222	testis-specific H1 histone-like	XM_003126650	1.02281	-1.11709	1.13508	-1.04947	1.37424	-1.15494	0.281598	0.00642099	0.0166452	0.00243453	1.28682	0.161612	7.81945	0.491022	4.30454	0.540608	3.73724	1.40808	5.21198	1
LOC100516591	15261821	olfactory receptor 5AN1-like	ENSSSCT00000014359	1.08159	1.13699	1.23366	-1.00848	1.33047	-1.11591	0.0602172	0.693302	0.00595961	0.0925183	2.9071	0.472056	0.156621	0.0127161	5.45235	0.885353	1.88778	0.919614	6.73878	1
LOC100516694	15213315	olfactory receptor 1A1-like	XM_003131853	2.25308	3.02028	2.76487	1.91983	5.26887	3.64878	7.03141e-17	0.36377	0.00405941	0.0145549	60.1895	59.0082	0.833979	0.408806	5.88878	5.77321	2.83834	8.3479	40.6855	1
LOC100516775	15335575	ras-related protein Rab-39B-like	XM_003135517	-1.07901	-1.16877	-1.1224	-1.14481	-1.31019	-1.06913	0.000979307	0.456828	0.981638	0.469446	7.54063	0.95583	0.558872	0.0354205	0.0185367	0.00234966	0.942381	0.358361	5.26042	1
LOC100516778	15254650	olfactory receptor 5AN1-like	XM_003122696	1.39862	1.04763	1.23999	1.03001	2.19233	1.52756	0.00144847	0.00131453	0.320837	0.0721867	7.08027	4.98026	11.0612	3.89022	1.15254	0.810694	2.01877	4.26001	29.1911	1
LOC100516791	15269816	ras-related protein Rab-26-like	AK392200	-1.23069	-1.29788	-1.12959	-1.09291	-1.28653	-1.17711	5.54667e-06	0.473233	0.0967006	0.756737	14.0518	1.64706	0.519141	0.0304251	2.40314	0.28168	0.565325	0.198791	4.86436	1
LOC100516810	15308030	olfactory receptor 2W3-like	ENSSSCT00000025138	1.24267	1.1205	1.36449	-1.09064	1.48651	1.17753	0.000740585	0.0745931	0.11192	0.00989735	7.87192	1.73618	3.2605	0.359556	2.24878	0.495975	3.03249	2.00647	9.15295	1
LOC100516810	15308038	olfactory receptor 2W3-like	ENSSSCT00000025138	1.24267	1.1205	1.36449	-1.09064	1.48651	1.17753	0.000740585	0.0745931	0.11192	0.00989735	7.87192	1.73618	3.2605	0.359556	2.24878	0.495975	3.03249	2.00647	9.15295	1
LOC100516815	15313733	olfactory receptor 4F6-like	ENSSSCT00000022359	1.02053	1.06021	1.24058	-1.23381	1.92064	1.04966	0.281101	0.0131416	0.708336	0.0275591	1.28864	0.878015	6.4233	2.18825	0.346273	0.235932	2.51517	5.14112	28.2759	1
LOC100516851	15260212	olfactory receptor 4C11-like	XM_003124177	1.29462	-1.01676	1.34546	-1.48239	3.34664	1.25595	0.0829495	0.000873816	0.652257	0.0032277	2.56571	3.90783	11.9264	9.08252	0.429524	0.654207	3.59537	16.4283	63.2085	1
LOC100516876	15213318	olfactory receptor 1A1-like	XM_003358198	1.86788	1.60099	2.57521	1.04153	3.42374	1.55816	6.32524e-05	0.0585921	0.503864	0.0520777	10.8874	19.396	3.67747	3.27571	0.691141	1.23127	2.18885	11.6984	73.9325	1
LOC100516933	15212250	olfactory receptor 4D2-like	XM_003131654	1.54321	1.30542	1.25191	-1.01975	1.48168	1.26131	0.000136348	0.638263	0.525486	0.413144	9.92675	3.22313	0.222655	0.036147	0.648446	0.210545	1.0279	1.00125	13.4747	1
LOC100516934	15212619	ras-like protein family member 10A-like	XM_003131717	1.00599	-1.15972	-1.22166	-1.14938	-1.27885	-1.11109	0.000400679	0.176805	0.174451	0.0881709	8.60816	0.981421	1.85572	0.105786	1.78337	0.203322	1.91332	0.654417	4.73144	1
LOC100516963	15274544	olfactory receptor 1F1-like	XM_003124659	1.03572	1.02953	1.14158	-1.06374	1.42897	1.09047	0.0719354	0.0263133	0.495403	0.00678966	2.71724	0.460806	5.11649	0.433842	0.70836	0.120128	3.22184	1.63914	7.03781	1
LOC100516970	15272555	retinol dehydrogenase 14-like	AK399319	-1.10272	-1.16209	-1.09325	1.00197	-1.18296	-1.0675	0.000897808	0.0528944	0.000257704	0.278878	7.64342	0.455187	3.85673	0.11484	9.14389	0.544545	1.27265	0.22737	2.47144	1
LOC100516986	15323195	G-rich sequence factor 1-like	AK396763	-1.08945	-1.08349	-1.06891	-1.02001	-1.32993	-1.06117	0.000915071	0.00220975	0.000135625	0.106719	7.62087	0.572326	9.97834	0.374686	9.93334	0.745992	1.81156	0.408143	3.11664	1
LOC100516987	15324869	olfactory receptor 52H1-like	XM_003129449	1.29784	-1.22584	-1.09019	1.14151	1.54781	-1.10365	0.181095	0.00127158	0.276524	0.0108173	1.7444	0.629366	11.1311	2.00801	1.30557	0.471041	2.98779	3.23391	14.9729	1
LOC100516990	15330812	olfactory receptor 8G5-like	XM_003130000	1.10335	1.20866	1.5984	1.10582	1.70367	1.09979	0.00159557	0.0605316	0.0944114	0.158313	6.96718	3.04538	3.62072	0.791315	2.42849	1.0615	1.59689	2.09402	18.1398	1
LOC100516995	15202050	sushi domain-containing protein 4-like	XM_003130572	-1.13706	-1.06222	-1.06882	-1.24329	-1.26832	-1.07759	9.11379e-06	0.359668	6.42846e-05	0.456005	13.391	0.919803	0.848424	0.0291384	10.867	0.746433	0.962169	0.198269	2.85056	1
LOC100517018	15193369	activating signal cointegrator 1 complex subunit 3-like	XM_003121320	1.02426	-1.03527	-1.04639	1.00473	-1.10427	1.02215	0.0296461	0.237198	0.0473539	0.00303322	3.67188	0.0630397	1.41757	0.0121686	3.16499	0.0543373	3.62661	0.186788	0.712482	1
LOC100517094	15290224	olfactory receptor 8S1-like	XM_003126653	1.17373	-1.06022	1.22831	-1.15666	1.41576	1.12999	0.0492612	0.0256531	0.163815	0.0402525	3.12251	0.661678	5.16342	0.54708	1.84902	0.391819	2.3216	1.47588	8.79409	1
LOC100517094	15294634	lfactory receptor 8S1-like	XM_003126653	1.17373	-1.06022	1.22831	-1.15666	1.41576	1.12999	0.0492612	0.0256531	0.163815	0.0402525	3.12251	0.661678	5.16342	0.54708	1.84902	0.391819	2.3216	1.47588	8.79409	1
LOC100517104	15317921	olfactory receptor 4F6-like	XM_003128584	1.10974	1.11205	1.16913	-1.29697	1.92135	1.01591	0.19745	0.00368483	0.849079	0.00113438	1.6544	0.827833	8.93216	2.23475	0.163926	0.0820257	4.12268	6.18876	20.7659	1
LOC100517140	15199623	olfactory receptor 8K3-like	XM_003122310	1.08678	1.05555	1.46801	-1.04388	1.68223	1.05999	0.0413379	0.0152094	0.399429	0.0200805	3.31146	1.5319	6.14422	1.42118	0.927941	0.429271	2.67579	3.71351	19.1981	1
LOC100517215	15267526	olfactory receptor 4C46-like	ENSSSCT00000015884	1.25757	1.07286	-1.02111	-1.30386	2.17651	1.19344	0.224291	0.00951211	0.399981	0.00941228	1.52206	1.31773	7.04769	3.05079	0.92653	0.802149	3.05775	7.9418	35.9289	1
LOC100517331	15257841	olfactory receptor 14A16-like	XM_003123566	1.24818	1.02401	1.29032	1.0277	1.57153	1.07218	0.00909007	0.0174682	0.801295	0.0643701	4.97712	1.52781	5.88169	0.902739	0.222118	0.0681826	2.07873	1.9143	12.7391	1
LOC100517357	15324970	olfactory receptor 52B4-like	XM_003129582	1.14725	1.23845	1.42321	1.02214	1.73403	1.20824	0.00136964	0.126916	0.260011	0.223752	7.14582	2.98538	2.37728	0.496591	1.36913	0.571995	1.40171	1.75682	17.3379	1
LOC100517422	15213327	olfactory receptor 3A4-like	XM_003131856	1.27768	1.13832	1.32374	1.13279	1.47586	1.36151	5.23854e-07	0.335726	0.0586402	0.429198	17.302	3.04738	0.937533	0.0825631	2.93551	0.517026	1.00277	0.529849	7.30933	1
LOC100517422	15213337	olfactory receptor 3A4-like	XM_003131856	1.27768	1.13832	1.32374	1.13279	1.47586	1.36151	5.23854e-07	0.335726	0.0586402	0.429198	17.302	3.04738	0.937533	0.0825631	2.93551	0.517026	1.00277	0.529849	7.30933	1
LOC100517469	15294636	olfactory receptor 8S1-like	XM_003126654	1.45316	1.0211	1.18518	-1.12794	1.58207	1.03447	0.0497109	0.0304775	0.0220395	0.0185086	3.11274	1.20659	4.84653	0.939333	3.99576	1.54888	2.71702	3.15961	16.0867	1
LOC100517524	15277425	butyrophilin subfamily 1 member A1-like	XM_003353726	1.26226	1.44725	1.78625	-1.29793	2.3893	1.12863	0.00303406	0.0107621	0.175249	0.0040347	6.22239	5.07738	6.80804	2.77763	1.77861	1.45132	3.48322	8.52676	33.8634	1
LOC100517545	15329098	olfactory receptor 52B4-like	XM_003129583	1.24736	1.10229	1.53209	-1.09653	1.87946	1.15356	0.0081462	0.021243	0.15891	0.136191	5.10007	3.02609	5.51407	1.63587	1.88079	1.11596	1.67963	2.9898	24.6238	1
LOC100517579	15267530	olfactory receptor 4C46-like	XM_003124180	-1.03298	-1.0695	1.43825	-1.0005	2.04963	-1.01419	0.0564954	0.00670526	0.155667	0.00144171	2.97542	1.4718	7.73373	1.91275	1.90235	0.941001	4.00143	5.93794	20.528	1
LOC100517595	15324896	olfactory receptor 52Z1-like	XM_003129519	1.17493	1.10382	1.2173	1.02567	1.56676	1.0868	0.0257236	0.0182588	0.0274974	0.0647142	3.82662	1.41132	5.79818	1.06923	3.75385	1.38448	2.07595	2.29692	15.3058	1
LOC100517642	15260147	olfactory receptor 5D18-like	XM_003124103	1.4321	1.31163	1.23917	-1.22901	1.69313	1.1064	0.0139871	0.127111	0.196885	0.0680368	4.49698	2.27165	2.37481	0.599817	1.65738	0.837223	2.04979	3.10635	20.9637	1
LOC100517652	15290228	olfactory receptor 8S1-like	XM_003126655	1.17185	1.12003	1.15282	-1.07666	1.76171	1.062	0.010642	0.024765	0.301601	0.0118513	4.80093	1.3709	5.22862	0.746513	1.21613	0.347264	2.94185	2.52012	11.8503	1
LOC100517652	15294638	olfactory receptor 8S1-like	XM_003126655	1.13756	1.15234	1.02953	-1.06205	1.70279	1.10487	0.0124919	0.0538331	0.234121	0.0119021	4.62246	1.12247	3.8258	0.464507	1.47761	0.358807	2.9397	2.14153	10.0774	1
LOC100517674	15211700	keratin-associated protein 3-1-like	AK397179	1.12357	-1.07768	1.33427	-1.12126	1.64799	1.31038	0.000186891	1.33485e-05	0.020353	0.000918695	9.53749	1.79774	21.4416	2.02078	4.08312	0.769633	4.22955	2.3917	7.82239	1
LOC100517707	15277252	visinin-like protein 1-like	AK391844	-1.09773	-1.1497	-1.10219	-1.05375	-1.38588	-1.03192	0.000910926	0.0441032	0.525885	0.00931746	7.62624	0.754478	4.17878	0.206707	0.647674	0.0640756	3.06284	0.909037	4.10567	1
LOC100517723	15324890	olfactory receptor 51I2-like	XM_003129453	1.12679	1.17145	1.06467	-1.12022	1.63948	-1.02267	0.0580321	0.0294593	0.0714324	0.026539	2.94667	0.746741	4.90875	0.621984	2.72472	0.690495	2.53435	1.92676	10.5169	1
LOC100517723	15328998	olfactory receptor 51I2-like	XM_003129453	1.12679	1.17145	1.06467	-1.12022	1.63948	-1.02267	0.0580321	0.0294593	0.0714324	0.026539	2.94667	0.746741	4.90875	0.621984	2.72472	0.690495	2.53435	1.92676	10.5169	1
LOC100517754	15260218	olfactory receptor 4C12-like	XM_003124181	1.0871	-1.14546	1.69864	1.00803	1.76881	1.19344	0.031069	0.00079675	0.072695	0.0213894	3.62088	2.22374	12.1237	3.72283	2.70605	1.6619	2.64382	4.87106	25.487	1
LOC100517771	15329014	putative olfactory receptor 52P1-like	XM_003357159	1.22177	1.0245	1.4517	1.05384	1.8547	1.4007	0.004636	0.123966	0.0227411	0.344275	5.73736	3.85641	2.41522	0.811705	3.96142	2.6627	1.1443	2.30744	27.8945	1
LOC100517802	15190444	olfactory receptor 1L8-like	ENSSSCT00000006122	1.61006	1.14185	1.7233	-1.09253	2.79435	1.23463	0.00259782	0.00675846	0.766986	0.00733084	6.40123	7.29737	7.71811	4.3993	0.266137	0.303394	3.18332	10.8869	47.3098	1
LOC100517802	15198801	olfactory receptor 1L8-like	ENSSSCT00000006122	1.61219	1.20859	1.71325	-1.08101	2.86598	1.24272	0.00163448	0.00895966	0.788098	0.0109012	6.93905	7.91928	7.16432	4.08819	0.238818	0.272554	2.9839	10.2163	47.3624	1
LOC100517804	15254730	olfactory receptor 5AK2-like	XM_003122774	1.31488	1.22225	1.4398	-1.04325	2.37379	1.406	0.000290406	0.00944374	0.474828	0.00130133	8.99832	5.49516	7.06174	2.15626	0.751527	0.458949	4.05321	7.42574	25.3436	1
LOC100517880	15256992	olfactory receptor 7D4-like	XM_003123251	1.00129	1.28035	1.27391	-1.38105	1.50294	1.13166	0.0509992	0.435695	0.272549	0.000575803	3.08524	0.73991	0.613519	0.0735677	1.32051	0.316687	4.46712	3.21394	9.95262	1
LOC100517905	15329102	olfactory receptor 52B4-like	ENSSSCT00000016136	1.02138	1.25888	1.41376	-1.22898	1.75819	1.12826	0.0651758	0.136741	0.566294	0.0196606	2.82251	1.68679	2.25777	0.674644	0.572556	0.342171	2.68649	4.81649	24.8012	1
LOC100517996	15254732	olfactory receptor 5AK2-like	XM_003122775	1.24005	1.02209	1.70432	-1.07242	2.4579	1.16274	0.0194442	0.00161606	0.863953	0.00991578	4.13332	4.2542	10.6283	5.46954	0.146494	0.150778	3.03155	9.36062	42.7137	1
LOC100518052	15189949	olfactory receptor 13F1-like	XM_003122053	1.30003	1.01422	1.53852	1.01509	1.67014	1.11738	0.00795876	0.0230796	0.155783	0.0386231	5.12621	2.48543	5.35946	1.29926	1.90157	0.921972	2.3428	3.40771	20.1212	1
LOC100518052	15189953	olfactory receptor 13F1-like	XM_003122053	1.28956	1.03562	1.62302	1.00749	1.64287	1.1253	0.00782537	0.0656653	0.272982	0.036928	5.14521	2.6938	3.47954	0.910866	1.31887	0.690502	2.3658	3.71589	21.7275	1
LOC100518080	15319574	olfactory receptor 4K2-like	XM_003356822	1.19559	1.08656	1.59558	1.11101	1.97928	1.28517	0.0159468	0.0412048	0.645176	0.241893	4.35188	4.33803	4.30035	2.14333	0.440554	0.439152	1.35653	4.05665	41.3679	1
LOC100518085	15324958	olfactory receptor 52M1-like	ENSSSCT00000016087	1.02243	-1.19835	1.13798	-1.04737	1.67281	1.34945	0.057394	0.00199036	0.0359335	0.0340423	2.95851	1.18881	10.1947	2.04825	3.463	1.39152	2.40744	2.90211	16.6758	1
LOC100518109	15254662	glycine N-acyltransferase-like	AK393255	1.14929	1.03963	1.07829	-1.00013	1.62315	1.13614	0.0404756	0.0177536	0.410929	0.137462	3.33423	1.15368	5.85109	1.01227	0.898933	0.31104	1.67456	1.73825	14.3594	1
LOC100518168	15337450	XK-related protein 2-like	ENSSSCT00000013654	-1.07001	1.08669	1.26302	-1.05363	1.7411	1.17525	0.00100388	0.00504616	0.292749	0.00302271	7.51136	1.46837	8.29912	0.811183	1.2468	0.243733	3.62836	2.12788	8.11268	1
LOC100518239	15264737	olfactory receptor 7A17-like	ENSSSCT00000015067	1.6313	1.18967	1.64342	-1.40469	2.70413	1.18076	0.00825247	0.0076907	0.226169	0.008633	5.08551	5.43158	7.46344	3.98567	1.51342	1.6164	3.10118	9.93666	44.3241	1
LOC100518267	15326402	olfactory receptor 10G9-like	XM_003130005	1.28648	1.30139	1.44972	-1.10543	1.87458	1.17235	0.00082166	0.012461	0.137188	0.0141087	7.74848	3.40712	6.52537	1.43465	2.03471	0.894692	2.85403	3.76487	18.2481	1
LOC100518317	15312226	olfactory receptor 4K3-like	ENSSSCT00000002444	1.40621	1.23359	1.59837	-1.14357	2.09089	1.11926	0.00241383	0.0177938	0.285519	0.00918528	6.48609	4.167	5.84683	1.87815	1.27257	0.817562	3.07002	5.91702	26.6617	1
LOC100518335	15222499	PI-PLC X domain-containing protein 2-like	XM_003358819	-1.20836	-1.49797	-1.41803	-1.4777	-1.51	-1.26757	2.45016e-10	0.572044	0.506005	0.359519	29.2349	5.42796	0.321825	0.0298761	0.68683	0.127522	1.11715	0.622253	7.70518	1
LOC100518354	15190446	olfactory receptor 1J4-like	ENSSSCT00000006090	1.18492	1.04163	1.28249	1.15279	1.97988	-1.30569	0.00965471	0.0413825	0.0120328	0.00955746	4.90968	2.16031	4.29263	0.9444	4.6641	2.05225	3.05006	4.02616	18.2604	1
LOC100518356	15261943	olfactory receptor 2B2-like	XM_003122777	1.39157	-1.02236	1.64504	-1.02979	1.99605	1.23029	0.00638767	0.0153241	0.241439	0.0279458	5.37393	3.90708	6.12993	2.22836	1.44575	1.05112	2.50808	5.47044	30.1723	1
LOC100518363	15260139	olfactory receptor 4P4-like	XM_003124107	1.52426	1.23855	1.35078	-1.00458	1.49367	-1.02227	0.000333969	0.0512017	0.771877	0.022895	8.82853	2.6341	3.91403	0.5839	0.25974	0.0774967	2.60934	2.33559	12.3821	1
LOC100518535	15254734	olfactory receptor 9G1-like	XM_003122778	-1.00088	1.17481	1.20586	-1.08555	1.9315	1.24382	0.0236627	0.00799971	0.498961	0.0234039	3.91792	1.88453	7.38609	1.77637	0.701084	0.337224	2.59819	3.74922	19.9616	1
LOC100518655	15268201	olfactory receptor 14C36-like	XM_003124379	1.46246	1.41386	2.23702	-1.13235	3.21662	1.10759	0.00404457	0.0109782	0.49896	0.0178456	5.89296	9.85463	6.7696	5.6603	0.701086	1.17241	2.73546	13.7233	69.3993	1
LOC100518722	15267454	olfactory receptor 4P4-like	XM_003124109	1.17452	1.14828	1.64018	-1.14663	1.7469	-1.07346	0.0577901	0.0225178	0.164604	0.0251915	2.95115	1.91433	5.40533	1.75315	1.84401	1.19616	2.56083	4.98344	26.92	1
LOC100518829	15260206	olfactory receptor 4P4-like	XM_003124186	1.46632	1.2955	1.83354	-1.16821	2.15901	1.16419	0.00117557	0.0210643	0.501053	0.00853474	7.32525	5.74017	5.52986	2.16664	0.69683	0.546046	3.10694	7.30392	32.52	1
LOC100518829	15267508	olfactory receptor 4P4-like	XM_003124186	1.46632	1.2955	1.83354	-1.16821	2.15901	1.16419	0.00117557	0.0210643	0.501053	0.00853474	7.32525	5.74017	5.52986	2.16664	0.69683	0.546046	3.10694	7.30392	32.52	1
LOC100518957	15265363	olfactory receptor 6M1-like	XM_003123574	1.14048	1.22132	1.35198	-1.03175	1.9615	1.17929	0.0328649	0.141003	0.945407	0.0945429	3.55982	2.84717	2.20893	0.883357	0.0561775	0.0449312	1.87627	4.50195	33.192	1
LOC100518981	15329100	olfactory receptor 52B4-like	XM_003129588	1.26253	1.17732	1.50156	1.18073	2.3854	1.07407	0.00479283	0.0107568	0.441117	0.12984	5.6995	5.23544	6.80901	3.1273	0.826569	0.759269	1.70567	4.70036	38.121	1
LOC100518983	15331580	rap guanine nucleotide exchange factor 5-like	ENSSSCT00000016758	-1.12149	-1.07757	-1.14783	-1.06661	-1.2662	-1.19297	1.64376e-06	0.00683434	2.86465e-08	0.0352515	15.7039	0.960875	7.69605	0.235449	21.5675	1.31965	2.38959	0.438636	2.53926	1
LOC100519014	15260204	olfactory receptor 4P4-like	XM_003124187	1.30941	1.30839	1.76572	-1.02414	2.57667	1.08891	0.00499114	0.0303064	0.207476	0.01348	5.65342	6.17344	4.85683	2.65179	1.60292	1.75036	2.87701	9.42493	45.3173	1
LOC100519014	15267510	olfactory receptor 4P4-like	XM_003124187	1.30941	1.30839	1.76572	-1.02414	2.57667	1.08891	0.00499114	0.0303064	0.207476	0.01348	5.65342	6.17344	4.85683	2.65179	1.60292	1.75036	2.87701	9.42493	45.3173	1
LOC100519022	15285959	neuroblastoma breakpoint family member 6-like	XM_003125810	1.04391	1.12461	1.69144	-1.14416	2.06383	1.55468	0.0012484	0.0197216	0.734575	0.00966672	7.25458	4.25041	5.65325	1.6561	0.309612	0.1814	3.04434	5.35097	24.3145	1
LOC100519039	15324904	olfactory receptor 51V1-like	ENSSSCT00000016061	1.0641	1.22325	1.52549	-1.24276	1.78336	1.23934	0.0521712	0.0824277	0.105163	0.100512	3.06084	2.18336	3.09069	1.10233	2.31448	1.65096	1.84363	3.94529	29.6028	1
LOC100519071	15190452	olfactory receptor 1J4-like	XM_003122126	1.10033	1.32361	1.50078	1.22956	1.71439	1.11106	0.000531737	0.490951	0.098567	0.41448	8.26763	3.70915	0.478681	0.107376	2.38292	1.06906	1.02578	1.3806	18.6183	1
LOC100519071	15198785	olfactory receptor 1J4-like	XM_003122126	1.10033	1.32361	1.50078	1.22956	1.71439	1.11106	0.000531737	0.490951	0.098567	0.41448	8.26763	3.70915	0.478681	0.107376	2.38292	1.06906	1.02578	1.3806	18.6183	1
LOC100519176	15248548	DNA replication complex GINS protein PSF1-like	AK347428	-1.18855	-1.02682	-1.16777	-1.04766	-1.34272	-1.09611	1.02967e-05	0.739636	0.0251369	0.0203123	13.2298	1.15449	0.111188	0.00485138	3.85183	0.336127	2.66998	0.698983	3.62147	1
LOC100519181	15261877	olfactory receptor 9Q1-like	XM_003122709	1.26051	-1.06066	1.1846	-1.05595	1.71784	1.15688	0.0310794	0.00830172	0.37602	0.0479697	3.62051	1.51954	7.31345	1.53474	0.989732	0.415394	2.23132	2.80948	17.4177	1
LOC100519244	15260143	olfactory receptor 5D14-like	XM_003124112	1.36559	1.51124	1.75541	-1.15835	2.14668	1.11175	0.00188617	0.0409957	0.844516	0.0562317	6.77216	5.6902	4.30947	1.81048	0.169336	0.142282	2.14908	5.41718	34.8697	1
LOC100519299	15265365	olfactory receptor 6M1-like	XM_003123576	-1.14854	1.06965	1.29793	1.04906	1.44912	1.07263	0.117548	0.0848722	0.444502	0.0640986	2.1971	0.644902	3.04132	0.446352	0.818773	0.24033	2.08094	1.83242	12.1813	1
LOC100519326	15326408	olfactory receptor 958-like	XM_003130010	1.38747	1.02817	1.48854	-1.00769	1.82397	1.02995	0.00250034	0.00325653	0.752629	0.0073385	6.4454	2.63928	9.18311	1.88016	0.285158	0.116768	3.1828	3.90991	16.9936	1
LOC100519351	15254688	olfactory receptor 6Q1-like	XM_003122710	1.1574	-1.18167	1.20146	-1.07739	1.48019	-1.10792	0.204124	0.00839125	0.338485	0.0391936	1.61984	0.475873	7.29244	1.07118	1.09754	0.322431	2.33528	2.05816	12.1917	1
LOC100519356	15258776	DNA-directed RNA polymerase III subunit RPC7-like	ENSSSCT00000029387	-1.21814	-1.39722	-1.22411	-1.40347	-1.2787	-1.14854	9.41917e-09	0.561348	3.71713e-11	0.187405	23.2807	2.94231	0.340108	0.0214922	32.5233	4.11044	1.50269	0.569751	5.24496	1
LOC100519361	15269169	dexamethasone-induced protein-like	AK392513	-1.09824	-1.2304	-1.06686	1.01981	-1.27893	-1.13377	5.63652e-05	0.332867	0.308968	0.0074219	11.0331	0.706477	0.948755	0.0303755	1.1913	0.0762814	3.17712	0.610315	2.65734	1
LOC100519398	15242681	oncostatin-M-specific receptor subunit beta-like	XM_003133904	-1.25687	-1.62333	-1.46686	-1.5757	-1.71532	-1.49316	7.72311e-13	0.979928	0.00148191	0.00670981	39.7659	8.9771	0.000636793	7.18776e-05	7.05356	1.59233	3.22778	2.186	9.36856	1
LOC100519398	15244214	oncostatin-M-specific receptor subunit beta-like	XM_003133904	-1.35978	-1.64323	-1.38204	-1.36434	-1.73649	-1.56161	5.66742e-14	0.893374	0.00151633	0.00395702	45.0453	8.25106	0.0180761	0.00165552	7.0267	1.2871	3.49299	1.91946	7.60166	1
LOC100519414	15257394	olfactory receptor 7A17-like	XM_003123435	1.38475	1.10446	1.44451	1.01992	2.23309	1.3801	0.01116	0.0339676	0.268222	0.090166	4.74793	5.16827	4.64891	2.53024	1.33702	1.45539	1.90146	6.20938	45.1741	1
LOC100519484	15288164	olfactory receptor 6C2-like	ENSSSCT00000000359	1.32412	1.22284	1.38688	-1.03273	1.88517	1.20628	0.00367407	0.0515688	0.386712	0.0594569	6.0028	3.51217	3.90143	1.14134	0.961033	0.562289	2.1201	3.72134	24.2812	1
LOC100519489	15301590	metalloproteinase inhibitor 1-like	XM_003126846	1.04968	-1.00665	1.23189	-1.13647	1.47707	1.02077	0.0917961	0.00975956	0.575736	0.0245404	2.45824	0.48905	6.99773	0.696076	0.555795	0.110572	2.57413	1.53632	8.25615	1
LOC100519495	15319556	olfactory receptor 4K3-like	XM_003128777	1.2956	-1.13899	1.42661	-1.09478	2.00861	1.18952	0.0158431	0.000361739	0.738999	0.0151357	4.35909	2.56775	13.8351	4.07482	0.303563	0.178816	2.81861	4.98096	24.4458	1
LOC100519506	15326440	olfactory receptor 8B3-like	XM_003130011	1.64303	1.05198	1.19356	1.06078	2.0682	1.44646	0.00094589	0.0225341	0.838269	0.136828	7.58168	5.25088	5.40398	1.87133	0.176792	0.122441	1.67709	3.48453	28.7419	1
LOC100519548	15298787	agmatinase, mitochondrial-like	AK232655	1.04164	-1.01042	-1.11423	1.03691	1.30746	-1.07433	0.0977693	0.017257	0.285375	0.153175	2.39151	0.302984	5.90468	0.374036	1.27309	0.161289	1.61513	0.613868	5.25769	1
LOC100519554	15324906	olfactory receptor 52A1-lie	XM_003129527	1.32225	1.18684	1.18687	1.13222	1.89838	1.65013	0.000221562	0.0677827	0.89266	0.0843086	9.32863	4.92744	3.42477	0.904492	0.113705	0.0600596	1.93703	3.06946	21.9205	1
LOC100519591	15264776	olfactory receptor-like protein OLF4-like	XM_003123436	1.24768	1.00205	1.42704	-1.42017	2.38046	-1.02675	0.119147	0.0010447	0.0834813	0.000816968	2.18287	1.64879	11.5465	4.36073	2.55892	1.93284	4.28911	9.71913	31.3463	1
LOC100519609	15314558	putative olfactory receptor 2B3-like	ENSSSCT00000028690	1.48556	1.39971	1.41295	-1.14867	2.79823	1.43822	0.00741464	0.0616544	0.272625	0.0505973	5.20584	7.45431	3.58876	2.56939	1.32022	1.89044	2.20377	9.46682	59.4243	1
LOC100519645	15256998	olfactory receptor 7A10-like	XM_003123257	1.27105	1.18939	1.31274	-1.18783	2.04074	1.051	0.0563128	0.0273732	0.0294577	0.0573663	2.97889	2.24194	5.04369	1.89796	3.67882	2.76871	2.13871	4.82882	31.2333	1
LOC100519647	15257847	olfactory receptor 6M1-like	XM_003123577	1.37441	1.2567	1.58895	-1.12662	1.8175	1.39133	0.000935411	0.0318887	0.0659384	0.0402748	7.59486	4.61341	4.76386	1.44688	2.81009	1.70696	2.32132	4.23018	25.2087	1
LOC100519659	15288166	olfactory receptor 6C2-like	XM_003126228	1.22378	1.00262	1.29074	-1.06718	1.68466	1.07668	0.064154	0.0104433	0.249216	0.0164104	2.83939	1.34524	6.86628	1.62654	1.41296	0.669427	2.77781	3.94818	19.6618	1
LOC100519663	15305833	protein PIEZO2-like	XM_003127833	-1.30203	-1.44577	-1.17519	-1.32633	-1.36668	-1.39896	4.71185e-16	0.00338691	0.228423	0.453863	55.6334	4.08617	9.10325	0.334308	1.50314	0.110403	0.965356	0.212711	3.0481	1
LOC100519694	15193957	proline-serine-threonine phosphatase-interacting protein	XM_003121424	-1.1423	-1.18388	-1.16984	-1.05373	-1.45982	-1.23148	0.00151561	0.00597883	0.0249294	0.00620598	7.02726	1.67368	7.96099	0.948035	3.86089	0.919549	3.26698	2.33429	9.88406	1
LOC100519701	15255290	Fanconi anemia group F protein-like	AK389448	-1.11553	1.03375	-1.103	-1.02697	-1.21086	1.07	0.0378832	0.25357	7.56088e-08	0.00404099	3.4058	0.164047	1.32181	0.0318337	20.1097	0.968619	3.48244	0.503214	1.99893	1
LOC100519704	15266064	metallo-beta-lactamase domain-containing protein	ENSSSCT00000015459	-1.20576	-1.09429	-1.11657	-1.2566	-1.30547	-1.02989	7.1498e-05	0.289271	0.0164343	0.395188	10.733	1.31689	1.13751	0.0697838	4.31863	0.529876	1.05681	0.388996	5.09186	1
LOC100519710	15284859	olfactory receptor 10K1-like	XM_003125680	1.44168	1.17767	1.67146	-1.05192	2.15356	1.21129	0.00554542	0.0130341	0.250335	0.173854	5.53391	5.32374	6.43905	3.09725	1.40832	1.35484	1.54481	4.45842	39.9239	1
LOC100519723	15329022	olfactory receptor 52A1-like	XM_003129528	1.41256	1.74687	1.55123	-1.02584	3.04656	1.42225	0.000148849	0.183911	0.139143	0.0513391	9.81816	10.6617	1.79553	0.9749	2.01987	2.19342	2.19624	7.15484	45.0657	1
LOC100519759	15254736	olfactory receptor 1013-like	XM_003122780	1.31235	1.23489	1.63712	-1.06158	2.39393	1.18348	0.00356572	0.0134902	0.53814	0.0262152	6.03708	5.25944	6.37315	2.77611	0.624285	0.54387	2.54059	6.64001	36.1543	1
LOC100519859	15326444	olfactory receptor 8B3-like	XM_003130013	1.37334	1.48718	1.86291	1.07681	2.35648	1.19621	0.00115952	0.0402135	0.749289	0.0639505	7.34143	8.41132	4.34404	2.48856	0.289637	0.331846	2.08214	7.15675	47.5479	1
LOC100519896	15279975	olfactory receptor 10K2-like	XM_003125681	1.10245	1.1151	1.30597	-1.0711	1.5792	1.07836	0.0123852	0.0244969	0.0687943	0.0204249	4.632	1.20618	5.2488	0.6834	2.76484	0.719971	2.66718	2.08363	10.8067	1
LOC100519905	15305432	tripartite motif-containing protein 62-like	XM_003127763	-1.18818	-1.02463	-1.06992	-1.13226	-1.27308	1.03593	0.00188043	0.215344	0.0534184	0.0509908	6.77571	0.517641	1.55885	0.0595455	3.03548	0.2319	2.19977	0.504163	3.17046	1
LOC100519910	15329024	olfactory receptor 52A5-like	XM_003129529	1.28392	1.00573	1.35	1.03483	1.53084	1.11442	0.00783558	0.00253337	0.336346	0.123394	5.14374	1.75121	9.69675	1.65066	1.10405	0.375878	1.73331	1.77034	14.1289	1
LOC100519942	15261945	olfactory receptor 9G4-like	XM_003122781	1.32912	1.20125	2.0175	-1.17274	2.61436	1.54787	0.000392962	0.00758035	0.0704703	0.00609732	8.63164	8.00734	7.49185	3.475	2.73917	2.54106	3.27585	9.11675	38.4984	1
LOC100520032	15310761	myeloid-associated differentiation marker-like	XM_003128471	1.19014	1.09465	1.35012	-1.11663	1.63029	1.07539	0.0678155	0.12915	0.1759	0.124543	2.78013	1.4151	2.3492	0.597879	1.77474	0.903352	1.72829	2.63913	21.1238	1
LOC100520039	15328916	olfactory receptor 56B4-like	XM_003129465	1.15553	1.05679	1.41239	-1.0339	1.64057	1.24795	0.000610812	0.0503321	0.148083	0.00598876	8.10165	2.08399	3.94426	0.507291	1.95462	0.502786	3.28487	2.5349	10.675	1
LOC100520042	15326436	olfactory receptor 143-like	XM_003130014	1.39333	1.23219	1.57013	-1.19849	2.07051	1.2018	0.0116207	0.0820619	0.548428	0.0689088	4.70288	4.07055	3.09822	1.34082	0.605068	0.523713	2.04312	5.30524	35.9201	1
LOC100520069	15267514	olfactory receptor 4C46-like	XM_003124192	1.18813	-1.00813	1.49287	-1.04199	2.05106	1.5068	0.00333951	0.0170457	0.186293	0.00573391	6.11222	3.82998	5.92798	1.85727	1.71492	1.07459	3.30671	6.21605	26.0043	1
LOC100520086	15311700	NEDD8-like	AK351455	1.02579	-1.10401	-1.10365	1.03587	-1.28871	-1.02537	0.0119361	0.00612676	1.97756e-06	0.00416531	4.67308	0.309783	7.91245	0.262262	15.4496	1.02417	3.46721	0.689536	2.75108	1
LOC100520095	15211954	sorting nexin-11-like	AK351624	-1.06477	-1.19571	-1.0574	-1.00075	-1.22166	-1.08658	0.00335449	0.411702	0.00988171	0.190397	6.10708	0.46391	0.680726	0.0258549	4.8837	0.370979	1.49376	0.34041	3.15245	1
LOC100520138	15298166	vomeronasal type-1 receptor 4	ENSSSCT00000003672	1.01056	1.12913	1.10574	-1.22293	1.60725	1.18453	0.199921	0.072137	0.764866	0.0102122	1.64147	0.625266	3.31778	0.631903	0.268922	0.102437	3.01674	3.4474	15.8081	1
LOC100520211	15326438	olfactory receptor 8B3-like	XM_003130015	1.03881	1.43735	1.31775	-1.15673	2.11229	1.16587	0.0172772	0.0851028	0.36789	0.00123296	4.26343	3.19931	3.03674	1.1394	1.01212	0.759499	4.0805	9.1861	31.1418	1
LOC100520296	15260153	olfactory receptor 1020-like	XM_003124116	1.11705	1.12801	1.25199	-1.1292	1.60727	1.03891	0.112681	0.0393042	0.542001	0.0119113	2.24165	0.98711	4.38514	0.9655	0.617029	0.271709	2.93931	3.88298	18.2746	1
LOC100520347	15193678	testis-specific Y-encoded-like protein 4-like	XM_003121378	-1.13331	-1.21378	-1.06911	-1.01011	-1.23158	-1.05409	0.00112951	0.463367	0.00581906	0.407299	7.37231	0.594266	0.542764	0.0218755	5.47936	0.44168	1.03721	0.250822	3.34523	1
LOC100520347	15193682	testis-specific Y-encoded-like protein 4-like	ENSSSCT00000004904	-1.27312	-1.30454	-1.13372	-1.12298	-1.54383	-1.06845	6.65947e-05	0.942079	0.0420705	0.197679	10.8225	2.14206	0.00531116	0.000525613	3.2925	0.651675	1.47252	0.874358	8.21399	1
LOC100520355	15199554	vomeronasal type-1 receptor 4	XM_003122289	1.13297	1.13271	1.32627	1.05103	1.60436	1.23406	0.0046237	0.0267755	0.194556	0.586932	5.74038	2.35687	5.08437	1.04376	1.66975	0.685561	0.781322	0.962376	17.0389	1
LOC100520367	15266906	receptor expression-enhancing protein 2-like	ENSSSCT00000015662	-1.02088	-1.18934	-1.13448	-1.01329	-1.18673	1.01721	0.000771812	0.675009	0.000310206	0.0318461	7.82281	0.362063	0.177049	0.00409718	8.91812	0.412757	2.4415	0.338999	1.92074	1
LOC100520442	15329040	olfactory receptor 51B2-like	XM_003129531	1.14552	1.14939	1.16573	-1.0762	1.54201	1.11217	0.0349654	0.0548895	0.214624	0.182992	3.4926	1.10763	3.79168	0.601241	1.56775	0.497192	1.5161	1.44244	13.1612	1
LOC100520533	15197915	mitochondrial import receptor subunit TOM5 homolog	AK231779	-1.06557	-1.22019	-1.01019	-1.02235	-1.25553	1.08917	0.00861898	0.428296	1.90857e-06	0.00185257	5.03676	0.265305	0.633633	0.0166879	15.4984	0.816357	3.87487	0.612312	2.18596	1
LOC100520536	15199625	olfactory receptor 8H3-like	XM_003122316	1.24992	1.45209	1.76847	-1.18425	2.74319	1.04326	0.00981468	0.0186351	0.878512	0.00618437	4.89131	5.78865	5.75976	3.40821	0.129728	0.153528	3.26873	11.6052	49.1135	1
LOC100520542	15262675	anoctamin-5-like	ENSSSCT00000028769	-1.03172	-1.50285	-1.42997	1.08473	-1.4388	-1.35556	1.14224e-07	0.155574	0.0082142	0.000976101	19.5002	2.62927	2.05389	0.138466	5.09073	0.6864	4.19881	1.69842	5.59558	1
LOC100520579	15324857	olfactory receptor 56A4-like	ENSSSCT00000029488	1.29669	1.16088	1.40721	-1.03889	2.48377	1.007	0.0583747	0.0227862	0.724718	0.193614	2.94037	3.95741	5.38327	3.62264	0.323225	0.435025	1.48429	5.99308	55.8544	1
LOC100520721	15257380	olfactory receptor 7A17-like	ENSSSCT00000015076	1.20563	1.12444	1.41967	-1.1048	1.69091	1.06195	0.0473787	0.0323343	0.51831	0.067314	3.16442	1.81286	4.73856	1.35733	0.662413	0.379487	2.05537	3.53249	23.7748	1
LOC100520723	15265373	olfactory receptor 2T12-like	XM_003123581	1.53203	1.37112	2.05872	-1.11865	2.76931	1.20022	0.00811863	0.0940383	0.387366	0.0620848	5.10387	9.05515	2.86922	2.54525	0.959304	1.70197	2.09758	11.1644	73.6281	1
LOC100520753	15320072	macrosialin-like	ENSSSCT00000034516	1.15061	1.33086	1.00867	-1.06556	1.7311	1.05484	0.0431053	0.940389	0.579302	0.0334281	3.26628	1.30332	0.00562619	0.00112249	0.549537	0.219279	2.41674	2.89301	16.5595	1
LOC100520776	15256557	snRNA-activating protein complex subunit 2-like	AK397933	1.01465	-1.13465	-1.08308	-1.11676	-1.21702	-1.12114	0.000124043	0.407098	0.487257	0.281368	10.0441	0.645139	0.694297	0.0222976	0.725227	0.0465818	1.26734	0.244207	2.66557	1
LOC100520888	15264288	olfactory receptor 18-like	XM_003123262	1.53462	1.00703	1.51784	-1.02484	1.83278	1.28718	0.00220637	0.0259883	0.80294	0.12815	6.59012	4.05745	5.13944	1.58214	0.220057	0.135486	1.71279	3.16363	25.551	1
LOC100520950	15267068	NADH dehydrogenase [ubiquinone] 1 alpha subcomplex subunit	AY610272	-1.35324	-1.43266	-1.0642	-1.03019	-1.42098	-1.21114	1.22797e-06	0.503773	0.0905698	0.00968963	16.1073	2.34254	0.4509	0.032788	2.47249	0.359583	3.04315	1.32773	6.0355	1
LOC100520967	15314072	coiled-coil domain-containing protein 90A, mitochondrial-like	AK351046	-1.34489	-1.4986	-1.26564	-1.36295	-1.37358	-1.14682	1.41305e-13	0.00556829	0.226256	0.00394729	43.1609	4.02703	8.10253	0.377994	1.51302	0.141169	3.49422	0.978062	3.87206	1
LOC100521133	15296353	dnaJ homolog subfamily A member 2-like	ENSSSCT00000035203	-1.06022	-1.18226	-1.17427	-1.18656	-1.19986	-1.08207	6.39151e-08	0.286564	3.38204e-06	0.506529	20.3596	0.925631	1.15045	0.0261521	14.718	0.669139	0.889483	0.121319	1.88676	1
LOC100521164	15245102	probable tRNA(His) guanylyltransferase-like	AK237675	-1.08389	-1.06126	-1.09956	1.03383	-1.2533	-1.12975	0.00229034	0.0266871	0.103124	0.0465378	6.54685	0.44781	5.09046	0.174096	2.33516	0.159727	2.24695	0.461081	2.83864	1
LOC100521182	15257404	olfactory receptor 7C2-like	XM_003123441	1.30827	1.37028	1.6309	-1.29913	2.11881	1.2743	0.00420248	0.0886211	0.203329	0.0398496	5.84924	4.46673	2.96856	1.13346	1.6239	1.24008	2.32677	5.33045	31.6912	1
LOC100521206	15324503	matrix extracellular phosphoglycoprotein-like	XM_003129339	1.04474	1.02444	1.10349	1.19925	1.56137	-1.04541	0.00477497	0.0712883	0.250402	0.0207228	5.70375	0.965687	3.33807	0.28258	1.40805	0.238393	2.65985	1.351	7.02626	1
LOC100521239	15334733	coatomer subunit epsilon-like	AK234055	-1.21886	-1.11654	1.02141	-1.03886	-1.51492	-1.17664	0.00396342	0.0328995	0.0840338	0.277744	5.91611	1.46221	4.707	0.581683	2.55192	0.630724	1.27508	0.945435	10.257	1
LOC100521277	15307117	receptor-type tyrosine-protein phosphatase F-like	XM_003128087	-1.12001	-1.10886	-1.0079	-1.09302	-1.19554	-1.09077	8.486e-05	0.150346	4.52898e-05	0.476925	10.5178	0.499737	2.10752	0.050068	11.3108	0.537417	0.93152	0.13278	1.97181	1
LOC100521290	15206989	dephospho-CoA kinase domain-containing protein-like	AK348500	-1.08182	-1.22916	-1.0709	-1.09104	-1.23994	-1.12568	0.000185439	0.0107476	0.000158828	0.00928816	9.54709	0.948965	6.81067	0.338485	9.73798	0.96794	3.06442	0.913796	4.12503	1
LOC100521423	15199048	adenylate kinase isoenzyme 1-like	AY610127	-1.09479	1.14395	-1.02097	-1.21774	-1.3537	-1.09815	0.000231077	0.0397137	0.541508	0.0846686	9.27716	1.18947	4.36651	0.279925	0.617954	0.0792307	1.93478	0.744201	5.3209	1
LOC100521428	15254599	olfactory receptor 10V1-like	XM_003122721	1.31345	1.21166	1.35761	-1.03701	1.667	1.07597	0.00118752	0.0311973	0.578017	0.0272241	7.31336	2.41276	4.80386	0.792426	0.551788	0.182041	2.52139	2.49551	13.6913	1
LOC100521479	15183536	uncharacterized protein	ENSSSCT00000004531	1.11481	1.08831	1.15591	1.17326	1.87174	1.26128	0.000405646	0.0512663	0.361141	0.0435264	8.59328	2.72635	3.9118	0.62054	1.03109	0.327128	2.28141	2.17144	13.1665	1
LOC100521509	15327720	probable G-protein coupled receptor 141-like	XM_003130274	-1.07571	-1.03812	1.10758	-1.02352	1.59263	1.31503	0.0125751	0.0511866	0.26431	0.253778	4.61509	1.37481	3.91455	0.583061	1.35219	0.402811	1.32847	1.18723	12.3626	1
LOC100521514	15206307	galactokinase-like	AK234860	-1.08255	-1.09554	-1.08743	-1.03654	-1.15945	-1.08398	0.000224725	0.0542091	0.000589445	0.383372	9.31128	0.380532	3.81357	0.0779264	8.14422	0.332837	1.07634	0.131963	1.69602	1
LOC100521555	15294442	contactin-1-like	ENSSSCT00000000855	-1.14738	-1.12468	-1.13431	-1.10107	-1.17757	-1.1353	8.43708e-09	0.00151941	0.0316455	0.49283	23.4528	0.808452	10.7572	0.185409	3.60089	0.124128	0.908756	0.0939785	1.43057	1
LOC100521555	15294461	contactin-1-like	ENSSSCT00000000855	-1.02761	-1.03951	-1.12618	-1.09548	-1.19621	-1.08454	6.11663e-07	0.000194606	0.10718	0.0195889	17.0829	0.465206	15.2088	0.207085	2.29442	0.0624824	2.68834	0.219628	1.13014	1
LOC100521562	15308256	olfactory receptor 2J3-like	XM_003128282	1.15292	1.76243	1.87854	-1.27337	2.28588	-1.06017	0.0266196	0.348247	0.777237	0.0901892	3.78924	4.87304	0.889882	0.572203	0.252776	0.325075	1.90132	7.33541	53.3698	1
LOC100521562	15314546	olfactory receptor 2J3-like	XM_003128282	1.15292	1.76243	1.87854	-1.27337	2.28588	-1.06017	0.0266196	0.348247	0.777237	0.0901892	3.78924	4.87304	0.889882	0.572203	0.252776	0.325075	1.90132	7.33541	53.3698	1
LOC100521636	15328930	olfactory receptor 52E5-like	XM_003129474	1.1236	-1.15223	1.12429	-1.04814	1.49003	1.21097	0.0939029	0.00283677	0.804841	0.126694	2.43421	0.810991	9.46478	1.57666	0.217679	0.0725229	1.71899	1.71812	13.8263	1
LOC100521639	15213580	thioredoxin domain-containing protein 17-like	AK399782	-1.00301	-1.07159	-1.11755	-1.13391	-1.19637	-1.08467	1.07141e-05	0.0823927	0.00010224	0.0571844	13.1774	0.659461	3.09141	0.0773544	10.2847	0.514697	2.14035	0.32134	2.07685	1
LOC100521715	15257402	olfactory receptor 7A17-like	ENSSSCT00000032311	1.30328	1.3125	1.5669	-1.03776	2.5424	1.06078	0.00736333	0.017822	0.140242	0.0294491	5.21366	5.18574	5.84384	2.90627	2.01162	2.00085	2.4814	7.40433	41.2777	1
LOC100521717	15267478	olfactory receptor 1038-like	XM_003124123	1.51555	1.1683	1.47548	-1.00776	1.92105	1.04058	0.001828	0.0253502	0.354814	0.162582	6.80861	3.8513	5.18539	1.46656	1.04921	0.593485	1.58214	2.68483	23.4745	1
LOC100521773	15264752	olfactory receptor 7A17-like	XM_003123393	1.14074	1.33907	1.7482	-1.20739	2.41855	1.07973	0.0125339	0.0102636	0.139412	0.00750448	4.61873	4.23975	6.89994	3.16689	2.01785	1.85227	3.17157	8.73398	38.0948	1
LOC100521802	15301179	putative olfactory receptor 2B3-like	XM_003128089	1.18966	-1.06295	1.16975	1.07536	1.87004	1.19342	0.0106969	0.00451884	0.328926	0.05111	4.79519	2.18035	8.52045	1.9371	1.12695	0.51242	2.19856	2.99902	18.8699	1
LOC100521811	15328932	olfactory receptor 52E4-like	XM_003129475	1.00598	-1.04318	1.31359	-1.14385	2.08474	1.09403	0.124106	0.00808329	0.4588	0.00153705	2.13996	1.26163	7.3657	2.17125	0.7865	0.463687	3.96909	7.02001	24.4666	1
LOC100521891	15260178	olfactory receptor 1030-like	XM_003124124	1.27333	1.35401	1.88838	-1.41038	2.12784	1.33418	0.00555414	0.0365799	0.285623	0.0205533	5.53213	4.88101	4.51466	1.99165	1.27219	1.12246	2.66401	7.05139	36.6155	1
LOC100521907	15315926	uncharacterized protein	XM_003128397	1.0818	-1.18243	1.043	-1.07143	1.4098	1.00261	0.0724583	0.00822689	0.978912	0.0651976	2.70953	0.590513	7.33119	0.798879	0.0213192	0.0046463	2.07206	1.35476	9.0445	1
LOC100521923	15211256	coiled-coil domain-containing protein 103-like	AK347782	1.14351	1.01494	1.23738	-1.01005	1.3499	1.00748	0.0136909	0.0170202	0.856309	0.0124852	4.52072	0.600468	5.93081	0.393883	0.155414	0.020643	2.91562	1.16181	5.51228	1
LOC100521988	15210554	integrin beta-4-like	ENSSSCT00000034728	1.11377	1.24561	1.12362	1.08052	1.25316	-1.00638	0.000102768	0.425023	0.198497	0.0470408	10.2783	0.772679	0.642704	0.0241579	1.64889	0.123957	2.24141	0.505499	3.11979	1
LOC100521997	15250089	protein phosphatase 1 regulatory subunit 3D-like	XM_003134506	-1.1458	-1.06535	-1.00795	-1.08528	-1.32347	-1.17644	9.68227e-05	0.0954931	0.00105587	0.212069	10.3527	0.992935	2.84362	0.136366	7.45177	0.714703	1.4325	0.412176	3.98029	1
LOC100522038	15233213	poly(ADP-ribose) glycohydrolase-like	AK393925	-1.15635	-1.16111	-1.00271	-1.02549	-1.28312	-1.09237	0.00518748	0.0118024	0.355794	0.189758	5.6096	0.59844	6.62986	0.353642	1.04638	0.111629	1.49566	0.478677	4.42728	1
LOC100522084	15308235	olfactory receptor 2W1-like	XM_003128285	1.6254	1.29966	1.58344	1.04425	2.75171	1.45564	0.00154261	0.0282479	0.321716	0.145502	7.00661	9.63552	4.98582	3.42826	1.14972	1.5811	1.64342	6.7801	57.071	1
LOC100522084	15314560	olfactory receptor 2W1-like	XM_003128285	1.6254	1.29966	1.58344	1.04425	2.75171	1.45564	0.00154261	0.0282479	0.321716	0.145502	7.00661	9.63552	4.98582	3.42826	1.14972	1.5811	1.64342	6.7801	57.071	1
LOC100522088	15324765	olfactory receptor 10R2-like	ENSSSCT00000015941	1.25305	1.21054	2.06209	-1.5749	2.33966	1.00613	0.103961	0.0725098	0.387761	0.012026	2.32662	3.61745	3.30895	2.57239	0.958262	1.48991	2.93448	13.6877	64.5245	1
LOC100522100	15210852	beta-2-glycoprotein 1-like	ENSSSCT00000033385	1.01155	1.09659	1.08225	-1.03383	1.37245	1.00691	0.199277	0.0668555	0.515546	0.255958	1.64482	0.326175	3.44852	0.341928	0.667846	0.132437	1.32345	0.787335	8.22962	1
LOC100522130	15270146	fumarylacetoacetate hydrolase domain-containing protein 2	AY609680	-1.04427	-1.1655	-1.29825	-1.27012	-1.26445	-1.0985	6.57399e-07	0.62188	0.0948946	0.19465	16.9812	1.48614	0.245064	0.0107236	2.42309	0.212061	1.48127	0.388909	3.63195	1
LOC100522145	15300200	cytochrome P450 4A11-like	AK397212	1.39654	1.43662	1.4723	2.82063	1.71606	1.35294	3.00779e-11	0.491826	9.32423e-05	0.00334457	32.9019	12.7657	0.476746	0.0924867	10.3998	4.03504	3.57749	4.1641	16.1016	1
LOC100522152	15312417	coiled-coil domain-containing protein 170-like	XM_003128621	1.10668	1.04079	1.18417	1.07415	1.31684	1.00144	0.0205174	0.146229	0.0359923	0.213506	4.07428	0.608088	2.15129	0.16054	3.46123	0.51659	1.42864	0.639673	6.19389	1
LOC100522157	15328940	olfactory receptor 52N2-like	XM_003129477	1.21593	1.42508	1.47147	-1.23104	2.15473	1.29213	0.00854253	0.0791801	0.0126431	0.0291486	5.04675	4.24452	3.15884	1.32836	4.60909	3.87643	2.48662	6.27405	34.9032	1
LOC100522167	15236865	protein phosphatase 1 regulatory subunit 1C-like	XM_003133520	-1.24309	-1.40723	-1.18595	-1.62047	-1.43286	-1.31693	6.02548e-13	0.913117	6.61932e-09	0.0900941	40.2535	4.92038	0.0119774	0.000732027	23.8337	2.91331	1.90188	0.697429	5.07276	1
LOC100522179	15261022	galactose-3-O-sulfotransferase 3-like	XM_003122506	-1.10108	-1.12097	-1.07618	-1.17253	-1.21291	-1.25725	1.1725e-05	0.609013	0.401011	0.861716	13.0588	1.03518	0.263613	0.0104484	0.923901	0.0732387	0.423036	0.100604	3.28975	1
LOC100522184	15260210	olfactory receptor 4C11-like	XM_003124200	1.54013	1.50506	1.87636	-1.08983	3.34138	1.32707	0.00281884	0.0247682	0.34877	0.0388028	6.30708	11.338	5.22839	4.69944	1.06682	1.91779	2.34042	12.6219	74.603	1
LOC100522263	15328811	olfactory receptor 478-like	ENSSSCT00000015942	1.17349	1.29499	1.77548	-1.09066	1.99166	1.03495	0.00568609	0.0138109	0.193497	0.0116494	5.50553	3.76241	6.3282	2.1623	1.67543	1.14497	2.9505	6.04899	28.3605	1
LOC100522302	15257012	olfactory receptor 7E24-like	XM_003123268	1.09249	1.33996	1.5662	1.15805	2.63034	1.31285	0.00198154	0.074985	0.00813096	0.0102404	6.71482	6.73579	3.25155	1.63085	5.10217	5.1181	3.01535	9.07431	41.6296	1
LOC100522375	15304046	uncharacterized protein	AK392421	-1.00065	1.14895	1.34828	-1.06679	1.29847	1.05039	0.0040745	0.0430164	0.715778	0.000799943	5.88454	0.809716	4.22333	0.290566	0.335735	0.0461974	4.29981	1.77497	5.71042	1
LOC100522444	15313842	ribonuclease P protein subunit p40-like	AK233279	-1.12803	-1.16903	-1.10295	-1.03207	-1.26295	-1.31641	3.01072e-07	0.800666	0.951654	0.0424098	18.0921	1.27237	0.0641589	0.00225606	0.0495837	0.00348709	2.29478	0.484157	2.91858	1
LOC100522507	15328942	putative olfactory receptor 56B2-like	ENSSSCT00000016008	1.75263	1.48225	1.27434	-1.08946	2.905	1.22727	0.014982	0.266835	0.090977	0.0990478	4.42089	7.78568	1.2497	1.10043	2.46773	4.34596	1.85146	9.7819	73.0862	1
LOC100522524	15238378	olfactory receptor 12-like	XM_003133789	1.43252	1.15358	1.3339	-1.03585	1.96606	1.15156	0.0159023	0.053958	0.924847	0.171239	4.35497	3.40941	3.82173	1.49597	0.0782007	0.0612216	1.55327	3.64807	32.4894	1
LOC100522537	15254008	probable RNA-binding protein EIF1AD-like	AK351098	-1.04989	-1.10212	-1.01317	1.05804	-1.15403	-1.02677	0.0742838	0.0757255	0.153688	0.134545	2.68303	0.105461	3.23478	0.0635743	1.91573	0.0753013	1.68627	0.198846	1.63123	1
LOC100522543	15267528	olfactory receptor 140-like	XM_003124201	-1.06245	1.02959	1.32546	1.03442	1.8715	1.23003	0.0355438	0.0546438	0.883783	0.261608	3.47482	2.18153	3.79955	1.1927	0.123727	0.0776774	1.31058	2.4684	26.0542	1
LOC100522551	15295736	carbohydrate sulfotransferase 6	ENSSSCT00000003003	1.00481	-1.04091	-1.04318	-1.00598	-1.30041	-1.01539	0.106861	0.657575	0.0311769	0.412231	2.29758	0.279142	0.197905	0.0120221	3.61711	0.439457	1.02935	0.375178	5.042	1
LOC100522567	15202689	alpha-2,8-sialyltransferase 8F-like	XM_003130722	1.28015	1.17618	1.27004	1.27375	1.40148	2.02964	1.97541e-09	0.712348	0.25329	0.1264	25.7653	5.33884	0.136877	0.0141811	1.39619	0.289305	1.72025	1.06936	8.59922	1
LOC100522569	15204674	complement C1q tumor necrosis factor-related protein 9A	XM_003130884	-1.03712	1.29146	1.46451	-1.22059	1.7581	1.07268	0.0610695	0.269109	0.82618	0.00639126	2.89206	1.51632	1.23779	0.32449	0.191383	0.100343	3.25221	5.11543	21.7586	1
LOC100522603	15267462	olfactory receptor 8K3-like	XM_003124128	1.1384	1.05484	1.37854	1.12156	2.05337	1.05008	0.00422923	0.0173722	0.128583	0.0346363	5.842	2.89175	5.89211	1.45828	2.10271	1.04083	2.39859	3.56186	20.5422	1
LOC100522675	15289305	taste receptor type 2 member 10-like	XM_003126498	1.43663	-1.00405	1.40327	-1.03959	2.10678	1.06251	0.0163415	0.056756	0.0510309	0.095245	4.32488	3.29966	3.7331	1.42408	3.08458	2.35337	1.87233	4.28547	31.6624	1
LOC100522679	15303440	protein phosphatase 1 regulatory subunit 15A-like	AK235261	1.44159	1.52509	1.26246	1.24809	1.31993	1.31528	2.848e-15	0.000851969	0.79966	0.694481	51.5125	4.48924	11.9804	0.522039	0.224172	0.0195363	0.644287	0.168446	3.61667	1
LOC100522700	15207962	homeobox protein Hox-B5-like	XM_003131550	-1.14661	1.00448	1.12902	-1.03708	-1.31485	-1.28061	0.000755909	0.513145	0.12732	0.0435536	7.84756	0.912009	0.431349	0.0250647	2.11309	0.245574	2.28109	0.795295	4.82295	1
LOC100522704	15216121	protein FAM19A1-like	XM_003132311	1.22426	1.11634	1.14851	1.34754	1.28801	1.44245	3.03869e-09	0.302017	0.002671	0.858653	25.0709	2.65113	1.07865	0.0570307	6.36918	0.673509	0.427532	0.135628	4.38842	1
LOC100522706	15218363	leukemia NUP98 fusion partner 1-like	ENSSSCT00000028264	1.24572	1.18195	1.38161	-1.0272	1.81009	1.2432	0.000175184	0.0188939	0.640973	0.0561051	9.61711	3.16459	5.7338	0.943377	0.44716	0.147142	2.15025	2.12267	13.6559	1
LOC100522758	15209755	cytochrome b5 domain-containing protein 1-like	ENSSSCT00000019543	-1.04183	-1.03159	-1.05952	1.134	-1.21287	1.07994	0.720726	0.00439269	0.00656033	0.0123463	0.328792	0.0211176	8.57738	0.275454	5.34382	0.343223	2.92125	0.562879	2.66546	1
LOC100522867	15289307	taste receptor type 2 member 9-like	XM_003126499	1.3	1.17535	1.56117	-1.16264	2.41198	1.16424	0.00534928	0.076595	0.214182	0.0755481	5.57474	4.77165	3.21531	1.37606	1.56989	1.34374	1.99487	5.12247	35.5215	1
LOC100522928	15279916	olfactory receptor 6K3-like	ENSSSCT00000007042	1.2717	1.2535	1.90376	-1.04444	1.88337	-1.23076	0.0180971	0.336849	0.000401234	0.035465	4.21234	3.15222	0.933163	0.349158	8.60649	6.4405	2.3865	5.35768	31.0558	1
LOC100522983	15260157	uncharacterized protein	ENSSSCT00000023263	1.23016	1.55654	1.4478	-1.04846	2.00426	1.74184	0.000115334	0.283563	0.229836	0.0224921	10.1346	6.83735	1.16497	0.392978	1.49675	1.00979	2.61835	5.29944	27.9982	1
LOC100523038	15334314	uncharacterized protein	XM_003135216	1.21156	-1.5212	1.4505	1.12476	1.49533	1.13916	0.00667398	2.68289e-08	0.00257899	2.29505e-05	5.32444	1.45865	37.7356	5.16892	6.40963	1.75595	6.1476	5.05249	11.3691	1
LOC100523072	15301187	olfactory receptor 2A2-like	ENSSSCT00000004380	1.26866	1.03888	1.25438	-1.20734	1.57672	1.27275	0.00661643	0.0167334	0.0379015	0.00695701	5.33421	1.45932	5.96297	0.815667	3.40527	0.931605	3.20961	2.63423	11.3535	1
LOC100523126	15304472	DNA fragmentation factor subunit alpha-like	AK390962	-1.10944	-1.23982	-1.13658	-1.09658	-1.21736	1.00754	7.66078e-05	0.829187	0.0613865	0.312333	10.6461	0.747387	0.0468403	0.00164415	2.88653	0.202642	1.20432	0.253638	2.91341	1
LOC100523136	15202950	MAM and LDL-receptor class A domain-containing protein	XM_003130790	1.15839	-1.09316	1.46944	-1.05954	1.47236	1.08299	0.00273764	0.000395568	0.76858	0.00101019	6.34076	1.0789	13.6391	1.16037	0.264048	0.0449286	4.18141	2.13444	7.06137	1
LOC100523167	15261960	olfactory receptor 4X2-like	XM_003122788	1.11587	1.24595	1.46244	-1.17286	1.67881	1.19106	0.0222763	0.122415	0.504811	0.0659911	3.98405	2.17457	2.43558	0.664694	0.689231	0.376195	2.06575	3.38257	22.6515	1
LOC100523238	15273255	olfactory receptor 2AE1-like	XM_003124324	1.40496	1.20294	1.67173	-1.14397	2.48287	1.29022	0.0209416	0.0599085	0.501453	0.260351	4.05182	6.2034	3.63873	2.78548	0.696017	1.06561	1.31343	6.03264	63.5372	1
LOC100523246	15289309	taste receptor type 2 member 7-like	XM_003126500	1.36614	-1.09059	1.10852	1.00948	1.63516	1.29432	0.00584399	0.0190438	0.520748	0.00655094	5.47452	1.82224	5.71893	0.951797	0.657645	0.218902	3.23981	3.2352	13.8136	1
LOC100523254	15300240	di-N-acetylchitobiase-like	XM_003356418	1.00764	1.04355	1.23221	1.14525	1.74212	1.16542	0.000117986	0.0180027	0.100768	0.0900853	10.1063	2.36544	5.8248	0.681663	2.35958	0.552272	1.90193	1.33547	9.7133	1
LOC100523256	15307252	olfactory receptor 2A2-like	XM_003128097	1.52502	1.19007	1.20041	-1.03025	1.77959	1.08592	0.00668363	0.0461461	0.608984	0.264962	5.32281	2.85505	4.09814	1.09908	0.498938	0.26762	1.30306	2.0968	22.2598	1
LOC100523262	15313753	olfactory receptor 11H6-like	XM_003128783	1.09694	1.01482	1.59283	-1.02259	1.75643	1.06817	0.0113604	0.020275	0.24377	0.0350912	4.7281	2.03118	5.60134	1.20316	1.43581	0.61682	2.39192	3.08269	17.8283	1
LOC100523266	15328946	olfactory receptor 52N4-like	XM_003129483	1.33506	1.16361	1.64234	-1.03583	2.15066	1.20602	0.0037504	0.0102399	0.963492	0.0476839	5.97927	4.7256	6.90443	2.72839	0.0372079	0.0294066	2.23441	5.29776	32.7987	1
LOC100523266	15328948	olfactory receptor 52N4-like	XM_003129483	1.33506	1.16361	1.64234	-1.03583	2.15066	1.20602	0.0037504	0.0102399	0.963492	0.0476839	5.97927	4.7256	6.90443	2.72839	0.0372079	0.0294066	2.23441	5.29776	32.7987	1
LOC100523289	15238384	olfactory receptor 12-like	XM_003133792	1.43607	1.2422	1.31984	-1.13478	2.13653	1.0499	0.0126456	0.0192538	0.717684	0.0191823	4.60888	3.24352	5.69832	2.00511	0.333055	0.234389	2.69894	5.69819	29.2059	1
LOC100523289	15242039	olfactory receptor 12-like	XM_003133792	1.43607	1.2422	1.31984	-1.13478	2.13653	1.0499	0.0126456	0.0192538	0.717684	0.0191823	4.60888	3.24352	5.69832	2.00511	0.333055	0.234389	2.69894	5.69819	29.2059	1
LOC100523291	15250091	uncharacterized protein	XM_003134511	1.11186	1.01213	1.10626	-1.22418	1.39763	-1.11784	0.601308	0.0313652	0.48904	0.000630822	0.511778	0.0794675	4.79406	0.372205	0.721512	0.112034	4.42062	2.05927	6.44401	1
LOC100523356	15261966	olfactory receptor 4X2-like	ENSSSCT00000014434	1.05235	1.29736	1.39115	-1.1477	1.76599	1.14824	0.0218172	0.106923	0.767195	0.0222596	4.00688	2.07537	2.65641	0.687945	0.265862	0.137704	2.62361	4.07671	21.495	1
LOC100523426	15265377	olfactory receptor 2L13-like	XM_003123591	1.46205	1.20114	1.28649	-1.08003	2.66335	1.123	0.00748172	0.00102527	0.437203	0.0257703	5.19571	4.81721	11.5863	5.37113	0.835659	0.774782	2.54929	7.09073	38.4767	1
LOC100523519	15244393	coiled-coil domain-containing protein 152-like	XM_003133917	1.07126	-1.1174	1.15989	-1.0204	1.31743	1.06744	0.10142	0.00845512	0.782531	0.0724249	2.35275	0.356366	7.2776	0.551161	0.245948	0.0372532	2.01704	0.91655	6.28591	1
LOC100523534	15261968	olfactory receptor 4B1-like	XM_003122790	1.31234	1.41471	1.66269	-1.21971	2.59856	1.15452	0.0176204	0.0683236	0.0921923	0.0729774	4.24175	5.63529	3.41108	2.26586	2.45368	3.25978	2.01306	8.02321	55.1339	1
LOC100523552	15293588	F-actin-capping protein subunit alpha-3-like	XM_003126448	1.17662	-1.14857	1.12409	1.0183	1.3079	1.08287	0.0143955	0.00584835	0.772457	0.00371579	4.4651	0.450993	8.00485	0.404261	0.258984	0.0261584	3.52459	1.06799	4.19167	1
LOC100523569	15215360	transmembrane protein 89-like	XM_003132191	-1.02437	1.04184	1.18948	-1.08136	1.41069	1.1065	0.0671473	0.027265	0.277004	0.0323547	2.79069	0.459673	5.05098	0.41599	1.30379	0.214755	2.43341	1.20247	6.83574	1
LOC100523592	15257866	olfactory receptor 2T12-like	XM_003123592	1.24572	-1.00503	1.3979	-1.2095	2.23966	1.09753	0.0449053	0.000904867	0.427632	0.00440572	3.22217	2.2716	11.8519	4.17776	0.858246	0.605056	3.43903	7.27346	29.2572	1
LOC100523597	15273259	olfactory receptor 2AE1-like	XM_003124326	1.20775	1.27893	1.70054	-1.13024	2.3883	1.27422	0.00958147	0.0366977	0.0682042	0.128665	4.9182	5.36491	4.50884	2.45919	2.77403	3.02599	1.71061	5.59794	45.2693	1
LOC100523622	15313756	olfactory receptor 11G2-like	XM_003128785	1.05458	1.17644	1.63341	1.05855	1.9297	1.06477	0.0108034	0.0765999	0.703321	0.169092	4.78414	3.1684	3.2152	1.06467	0.353439	0.234073	1.56031	3.10004	27.4843	1
LOC100523626	15328952	olfactory receptor 56B1-like	XM_003129485	1.00959	-1.11062	1.49771	1.28662	1.71764	1.26513	0.00283745	0.00709533	0.0774416	0.0720968	6.29949	2.9544	7.62208	1.78734	2.63873	1.23754	2.01943	2.84127	19.4631	1
LOC100523632	15210537	RING finger protein unkempt homolog	ENSSSCT00000018726	1.07774	1.101	1.04485	1.11673	1.18716	1.00113	0.000215465	0.0686071	0.0215901	0.304703	9.36283	0.369695	3.40395	0.0672032	4.01836	0.158666	1.21937	0.144441	1.63864	1
LOC100523640	15222099	platelet glycoprotein V-like	XM_003132601	1.03383	1.2443	1.13216	1.04865	1.42635	-1.069	0.0460611	0.516085	0.619258	0.0679987	3.19479	0.696299	0.425342	0.0463513	0.482011	0.105053	2.05008	1.34043	9.04485	1
LOC100523648	15248736	transcription factor COE4-like	ENSSSCT00000007844	-1.18434	-1.14154	-1.05749	-1.15709	-1.28479	-1.17796	4.36406e-05	0.264788	0.00408764	0.434876	11.358	1.1673	1.26053	0.0647747	5.88086	0.604397	0.994037	0.306482	4.2651	1
LOC100523805	15313758	olfactory receptor 11G2-like	XM_003128786	1.1657	1.0496	1.19637	-1.01322	1.44193	1.04201	0.0196522	0.00965226	0.095873	0.0652486	4.12162	0.907058	7.01923	0.772373	2.41223	0.530868	2.07166	1.36775	9.13304	1
LOC100523809	15328954	olfactory receptor 52N4-like	ENSSSCT00000030493	1.19704	1.29008	1.49879	-1.03696	1.62904	1.04424	0.00653362	0.0852325	0.741772	0.102787	5.34842	2.57731	3.03418	0.731059	0.299791	0.144464	1.83166	2.64794	19.9981	1
LOC100523835	15198803	olfactory receptor 1L8-like	ENSSSCT00000031019	1.18761	1.45737	1.22078	-1.10833	1.86177	1.40613	0.0114665	0.135297	0.289535	0.175271	4.71775	3.5613	2.27471	0.858557	1.25818	0.949763	1.54027	3.48813	31.3272	1
LOC100523836	15199272	neuronal calcium sensor 1-like	XM_003122241	1.08408	1.16822	1.05667	1.13904	1.16283	1.23175	6.34666e-09	0.288562	0.00464284	0.43967	23.8999	0.850526	1.14089	0.0203004	5.73568	0.204116	0.98672	0.105343	1.47686	1
LOC100523867	15230690	RBPJ-interacting and tubulin-associated protein-like	AK238839	1.09909	-1.02801	1.02685	1.05118	1.16085	1.00689	0.00847888	0.00486285	0.0625167	0.0681605	5.05514	0.219245	8.37321	0.181576	2.86702	0.124345	2.04884	0.266578	1.79988	1
LOC100523887	15261956	olfactory receptor 4B1-like	XM_003122792	-1.01109	-1.1496	1.44024	1.08061	1.46589	1.10441	0.00656404	0.00250174	0.241185	0.0696559	5.34318	1.43642	9.72258	1.30687	1.44684	0.388957	2.03748	1.64322	11.1565	1
LOC100523890	15257419	olfactory receptor 7C1-like	XM_003123454	1.14085	1.0055	1.28066	-1.07977	1.50896	1.34832	0.00248743	0.0266138	0.345288	0.102866	6.45138	1.72386	5.09554	0.680785	1.07712	0.287814	1.83125	1.46798	11.0891	1
LOC100523893	15260174	olfactory receptor 8J3-like	ENSSSCT00000015821	1.20117	1.13163	1.50857	1.03341	1.70903	1.04403	0.00935239	0.0115726	0.11442	0.0555637	4.94527	2.44081	6.66777	1.64549	2.2255	1.09843	2.15528	3.19131	20.4829	1
LOC100523893	15267472	olfactory receptor 8J3-like	ENSSSCT00000015821	1.20117	1.13163	1.50857	1.03341	1.70903	1.04403	0.00935239	0.0115726	0.11442	0.0555637	4.94527	2.44081	6.66777	1.64549	2.2255	1.09843	2.15528	3.19131	20.4829	1
LOC100523913	15330820	olfactory receptor 8B12-like	XM_003130033	1.96237	1.18393	1.60169	1.09511	2.64747	-1.05584	0.000300223	0.006383	0.680222	0.00439141	8.95787	7.43685	7.83121	3.25075	0.387131	0.321397	3.44066	8.56934	34.4534	1
LOC100523948	15264294	olfactory receptor 18-like	XM_003123276	1.48164	1.29129	1.48541	-1.25486	2.2651	1.03535	0.0612161	0.0338466	0.0440023	0.0936169	2.8895	3.88705	4.65539	3.13129	3.24406	4.36403	1.8815	7.59319	55.8272	1
LOC100523957	15273257	uncharacterized protein	ENSSSCT00000023511	1.32846	1.45606	1.86514	-1.02424	2.91863	1.31327	0.00407452	0.0933257	0.165636	0.125203	5.88453	9.31119	2.88192	2.28006	1.83748	2.90747	1.72542	8.19048	65.6661	1
LOC100523957	15273264	uncharacterized protein	ENSSSCT00000023511	1.23526	1.47298	1.72762	-1.1227	3.04542	1.27061	0.013631	0.068286	0.110304	0.112961	4.52558	7.84023	3.41203	2.95554	2.26412	3.92242	1.78102	9.25644	71.8957	1
LOC100523957	15273269	uncharacterized protein	ENSSSCT00000023511	1.22016	1.43665	1.68821	-1.06271	2.96995	1.32825	0.0122018	0.0612014	0.0846319	0.134434	4.64858	7.93404	3.60158	3.07352	2.54439	4.34268	1.68672	8.63653	70.8308	1
LOC100523983	15328956	putative olfactory receptor 52P1-like	ENSSSCT00000023866	-1.16308	1.16527	1.39702	-1.19613	1.73101	1.05088	0.157667	0.00590272	0.419011	0.00501958	1.889	0.784879	7.98645	1.65919	0.879038	0.36524	3.37352	4.20509	17.2433	1
LOC100524066	15190454	olfactory receptor 1L4-like	XM_003122131	1.29716	1.19731	1.2548	-1.02794	1.68505	-1.05361	0.0116839	0.0220002	0.584305	0.0701077	4.69683	1.68781	5.44868	0.978993	0.540825	0.194346	2.03409	2.19286	14.9131	1
LOC100524068	15261964	olfactory receptor 4X1-like	XM_003122793	1.28703	1.1348	1.27051	-1.16947	1.62517	1.03907	0.0100943	0.035705	0.627739	0.0190422	4.85992	1.33549	4.55845	0.626324	0.468253	0.128675	2.70265	2.22804	11.4041	1
LOC100524133	15264296	olfactory receptor 18-like	XM_003123277	1.46694	1.47509	1.6955	-1.15744	2.25067	-1.22945	0.0159908	0.323697	0.283543	0.0210672	4.34884	4.69022	0.985637	0.531505	1.27973	1.38019	2.65151	8.57895	44.7578	1
LOC100524140	15268000	olfactory receptor 2AE1-like	ENSSSCT00000026638	1.38181	1.31732	1.60863	-1.04851	2.59509	1.22885	0.00484784	0.0481657	0.119367	0.135618	5.68653	6.67666	4.02211	2.36122	2.18093	2.56067	1.68194	5.9244	48.726	1
LOC100524156	15313760	olfactory receptor 11H12-like	ENSSSCT00000002899	1.13784	1.21428	1.16354	-1.09248	1.8406	1.20008	0.0148432	0.103428	0.352337	0.114117	4.43118	2.12085	2.71119	0.648812	1.05639	0.505607	1.77553	2.54941	19.8627	1
LOC100524179	15251913	taste receptor type 2 member 60-like	XM_003134589	1.12941	-1.03913	1.30474	-1.14495	1.78663	1.17118	0.0178942	0.00157063	0.438296	0.0228646	4.22476	1.59743	10.6879	2.0206	0.833113	0.315009	2.61002	2.96063	15.6916	1
LOC100524301	15261826	olfactory receptor 5AN1-like	XM_003122734	-1.05415	1.01578	-1.0124	-1.0202	1.92239	-1.0206	0.206124	0.00275753	0.161176	0.0750545	1.60971	0.889439	9.52279	2.63089	1.86599	1.03105	1.99832	3.31248	22.9306	1
LOC100524350	15183653	phosphatase and actin regulator 2-like	XM_003121168	1.06096	-1.01046	-1.09274	-1.00354	-1.1293	1.02396	0.377972	0.00189794	0.247716	0.00606131	0.984431	0.0301415	10.2934	0.157582	1.4192	0.0434533	3.27882	0.301175	1.27065	1
LOC100524387	15325941	protein FAM55B-like	XM_003129885	1.27186	-1.01269	1.36942	1.01464	1.69536	1.04266	0.0203571	0.0152528	0.615481	0.112439	4.0829	1.85718	6.1388	1.39617	0.4882	0.222067	1.78351	2.43379	18.877	1
LOC100524388	15330778	olfactory receptor 6M1-like	XM_003129962	1.05344	-1.1136	1.05541	-1.10204	1.38843	1.08469	0.344886	0.00185488	0.320954	0.057786	1.07831	0.247599	10.3411	1.18724	1.15216	0.264555	2.13492	1.47064	9.52909	1
LOC100524425	15258336	THO complex subunit 3-like	XM_003123664	-1.06222	-1.14297	-1.15867	-1.29758	-1.2751	-1.12254	1.22227e-09	0.19717	0.0264315	0.327764	26.548	1.35262	1.69023	0.0430587	3.79698	0.193457	1.17475	0.179561	2.11443	1
LOC100524490	15268002	olfactory receptor 2AE1-like	ENSSSCT00000024691	-1.01996	-1.04519	1.4392	-1.11613	1.98127	1.045	0.135767	0.0496399	0.397655	0.0484139	2.04564	1.46005	3.96874	1.41632	0.932494	0.665557	2.22656	4.76755	29.6202	1
LOC100524547	15257886	SH3 domain-binding protein 5-like	XM_003123598	1.20199	1.06015	1.06358	1.11855	1.15832	1.19006	4.78255e-08	0.000666031	3.34481e-05	0.158192	20.7934	0.749308	12.5083	0.225373	11.6979	0.421545	1.59731	0.172682	1.49549	1
LOC100524571	15313690	olfactory receptor 4F6-like	XM_003128761	1.33152	1.40475	1.5216	-1.0839	2.561	1.2767	0.00740785	0.0234519	0.459952	0.0473488	5.20688	6.35527	5.32971	3.2526	0.783945	0.956847	2.23804	8.19496	50.6529	1
LOC100524576	15330780	olfactory receptor 6M1-like	ENSSSCT00000016515	1.34113	1.09415	1.30598	1.04398	1.48144	1.15256	0.00219046	0.0339259	0.0190708	0.498701	6.5985	2.10534	4.65114	0.742004	4.15464	1.32559	0.90046	0.861911	13.2411	1
LOC100524677	15292277	uncharacterized protein	ENSSSCT00000000326	1.47908	1.04308	1.41583	-1.13934	1.78544	-1.04033	0.0667863	0.00257945	0.686472	0.0595284	2.79645	1.94715	9.65972	3.363	0.3779	0.263129	2.11947	4.42733	28.8962	1
LOC100524678	15288160	olfactory receptor 6C2-like	XM_003126235	1.0573	1.0843	1.23528	-1.07144	2.72882	1.01176	0.0728368	0.0157673	0.550115	0.0598012	2.70398	3.08785	6.07574	3.46914	0.601951	0.687407	2.11709	7.25295	47.3916	1
LOC100524679	15289453	uncharacterized protein	ENSSSCT00000000715	1.17079	1.07977	1.23872	-1.11369	1.42147	1.0656	0.0231223	0.0107266	0.644269	0.00591767	3.94322	0.8415	6.81444	0.727116	0.441975	0.0943196	3.29087	2.10686	8.85629	1
LOC100524723	15195218	cation transport regulator-like protein 1-like	XM_003121612	1.40269	-1.26407	-1.25484	-1.18314	-1.39145	-1.09001	0.010024	0.836361	0.00448679	5.68503e-05	4.86773	0.847656	0.0429318	0.00373802	5.77461	1.00558	5.66601	2.96	7.22672	1
LOC100524752	15313692	olfactory receptor 4F6-like	ENSSSCT00000030422	1.44746	1.35968	1.54168	-1.04601	2.7549	1.24294	0.00356716	0.00650987	0.479329	0.0473891	6.03662	7.23589	7.79223	4.67014	0.741922	0.889317	2.23761	8.04643	49.7446	1
LOC100524778	15251377	28S ribosomal protein S24	AK390269	-1.05504	-1.15197	1.0737	1.06024	-1.1631	1.10699	0.612282	0.316426	0.000235426	0.00272987	0.493474	0.0218934	1.01589	0.0225353	9.25435	0.410577	3.67961	0.489748	1.84118	1
LOC100524801	15283994	deubiquitinating protein VCIP135-like	XM_003125608	-1.03273	-1.03262	-1.09742	-1.00506	-1.13903	-1.04163	0.00829539	0.00596346	0.000217769	0.167777	5.07969	0.153097	7.9661	0.120045	9.34979	0.281793	1.56466	0.141471	1.25077	1
LOC100524810	15303178	carcinoembryonic antigen-related cell adhesion molecule	XM_003127218	1.57128	1.33386	1.29151	1.08567	1.51988	1.2392	3.00326e-08	0.161499	0.12893	0.102197	21.4957	4.0301	1.99557	0.187069	2.09989	0.393695	1.83474	1.03196	7.78059	1
LOC100524873	15306931	cytochrome b-c1 complex subunit 6, mitochondrial-like	AK399862	-1.0071	-1.06743	-1.25857	-1.11	-1.22504	-1.01597	0.00187243	0.118063	0.00334564	0.0632908	6.78067	0.582349	2.4943	0.10711	6.11011	0.524759	2.08755	0.537861	3.56417	1
LOC100524876	15316697	protein FAM103A1-like	AK398450	1.08618	-1.00976	-1.18561	-1.06741	-1.2007	1.07213	0.0495547	0.0104853	0.134357	0.00716445	3.11612	0.214013	6.8585	0.235518	2.05659	0.141245	3.19485	0.65826	2.85018	1
LOC100524912	15238382	olfactory receptor 12-like	XM_003133797	1.25418	1.07361	1.28262	-1.06039	1.67431	1.03249	0.0620844	0.107825	0.219756	0.159613	2.87444	1.48272	2.64259	0.681565	1.54324	0.79605	1.59236	2.46417	21.407	1
LOC100524912	15242041	olfactory receptor 12-like	XM_003133797	1.25418	1.07361	1.28262	-1.06039	1.67431	1.03249	0.0620844	0.107825	0.219756	0.159613	2.87444	1.48272	2.64259	0.681565	1.54324	0.79605	1.59236	2.46417	21.407	1
LOC100524947	15330782	olfactory receptor 8D4-like	XM_003129964	1.11454	-1.00336	1.07502	-1.00903	1.32118	1.00943	0.118887	0.00598203	0.402941	0.348852	2.18516	0.366434	7.95992	0.667407	0.918994	0.154108	1.13605	0.571519	6.95921	1
LOC100524975	15264848	olfactory receptor 10H1-like	XM_003123460	1.33858	1.23905	1.18293	-1.11283	1.81277	1.40124	0.00769825	0.0609771	0.314664	0.0806373	5.16362	3.08256	3.60796	1.07694	1.17251	0.699961	1.96054	3.5112	24.7746	1
LOC100524977	15260166	olfactory receptor 8J3-like	ENSSSCT00000015820	1.2397	1.2234	1.54543	1.05738	1.82167	1.003	0.008238	0.0128676	0.226999	0.0899919	5.08748	3.15742	6.4637	2.00577	1.50962	0.936906	1.90248	3.54218	25.7559	1
LOC100524977	15267470	olfactory receptor 8J3-like	ENSSSCT00000015820	1.2397	1.2234	1.54543	1.05738	1.82167	1.003	0.008238	0.0128676	0.226999	0.0899919	5.08748	3.15742	6.4637	2.00577	1.50962	0.936906	1.90248	3.54218	25.7559	1
LOC100525165	15288134	olfactory receptor 9K2-like	XM_003126217	1.06685	1.19037	1.19958	-1.09976	1.48247	1.13135	0.0325076	0.0335244	0.146282	0.0425459	3.57169	1.00862	4.67277	0.659776	1.96743	0.555587	2.29313	1.94269	11.7193	1
LOC100525165	15292281	olfactory receptor 9K2-like	XM_003126217	1.06685	1.19037	1.19958	-1.09976	1.48247	1.13135	0.0325076	0.0335244	0.146282	0.0425459	3.57169	1.00862	4.67277	0.659776	1.96743	0.555587	2.29313	1.94269	11.7193	1
LOC100525179	15327224	protachykinin-1-like	XM_003130164	-1.15926	-1.31768	-1.19972	-1.42869	-1.48151	-1.13165	1.33415e-07	0.0386835	5.92531e-12	0.0264526	19.2723	3.41145	4.41378	0.390649	35.8722	6.34986	2.53601	1.34672	7.34605	1
LOC100525179	15331399	protachykinin-1-like	XM_003130164	-1.15926	-1.31768	-1.19972	-1.42869	-1.48151	-1.13165	1.33415e-07	0.0386835	5.92531e-12	0.0264526	19.2723	3.41145	4.41378	0.390649	35.8722	6.34986	2.53601	1.34672	7.34605	1
LOC100525203	15199756	olfactory receptor 1L6-like	ENSSSCT00000006452	-1.02945	-1.20195	1.28181	1.2243	1.46664	1.0493	0.0209368	0.0836899	0.539335	0.129615	4.05207	1.23945	3.065	0.468762	0.622035	0.190268	1.70661	1.56605	12.694	1
LOC100525229	15200361	translation initiation factor IF-2-like	---	-1.27729	-1.34098	-1.20823	-1.24626	-1.52827	-1.19902	4.49715e-08	0.14767	0.105209	0.420087	20.8858	3.30813	2.13581	0.169147	2.31402	0.366521	1.01695	0.483229	6.57325	1
LOC100525232	15318329	cytochrome c oxidase assembly protein COX16 homolog	AY609587	-1.16918	-1.3836	-1.10237	-1.38081	-1.38019	-1.26436	1.57031e-07	0.222648	2.20743e-06	0.344009	19.0341	3.04534	1.50976	0.120776	15.2989	2.44773	1.14478	0.549471	6.63973	1
LOC100525235	15313769	olfactory receptor 11H6-like	ENSSSCT00000002905	1.31394	1.35739	2.10062	-1.16113	2.29139	1.07762	0.0123043	0.297099	0.0605328	0.230153	4.63928	6.20952	1.10097	0.736806	2.90151	3.88357	1.38542	5.56303	55.5464	1
LOC100525240	15329965	protein CWC15 homolog	AY609443	-1.0641	-1.18299	-1.22071	-1.14315	-1.35607	-1.12393	3.34836e-07	0.00530312	0.000961764	0.294857	17.9396	1.42606	8.19985	0.325912	7.562	0.601119	1.23923	0.295528	3.29892	1
LOC100525250	15206621	voltage-dependent calcium channel gamma-5 subunit	ENSSSCT00000018799	1.63604	1.16315	1.29168	1.28239	1.58842	1.49183	5.26503e-10	0.00430137	0.137156	0.309607	27.9431	5.82265	8.61967	0.898064	2.03496	0.424035	1.20966	0.756191	8.64758	1
LOC100525292	15307293	CTP synthase 1-like	AK392969	-1.08294	-1.22665	-1.1504	-1.13896	-1.27707	-1.15298	7.1453e-07	0.00133102	0.124016	0.4717	16.8639	1.24522	11.035	0.40741	2.14073	0.15807	0.939098	0.208028	3.06434	1
LOC100525298	15330784	olfactory receptor 6T1-like	XM_003129966	1.22255	1.08828	1.29419	1.18097	1.85952	1.00573	0.000629977	0.00704196	0.685791	0.00808203	8.06474	2.55351	7.63697	1.20903	0.378902	0.119971	3.13432	2.97723	13.14	1
LOC100525307	15218091	uncharacterized protein	AK394326	-1.00243	-1.14857	1.0247	1.09764	-1.2766	-1.02205	0.181167	0.0996425	0.109136	0.0530324	1.74398	0.202353	2.77291	0.160869	2.27535	0.264008	2.17945	0.758641	4.81523	1
LOC100525331	15260170	olfactory receptor 1044-like	XM_003124143	1.19673	1.04014	1.20689	-1.02478	1.78066	1.03555	0.0709563	0.027607	0.148803	0.0371264	2.73185	1.37036	5.02803	1.26109	1.94954	0.97794	2.36306	3.55611	20.8175	1
LOC100525381	15199758	olfactory receptor 1L6-like	XM_003122382	1.11478	-1.07484	1.30543	-1.05244	1.86757	1.05135	0.123033	0.0106476	0.647039	0.0563969	2.1491	1.38659	6.82875	2.20293	0.43764	0.282362	2.14755	4.15676	26.7755	1
LOC100525437	15244427	ATP synthase subunit D	XM_003133926	-1.13124	-1.31357	1.13595	1.01895	2.21968	1.08583	0.165412	3.08198e-05	0.168151	0.00238758	1.83889	1.24533	19.4442	6.58397	1.82175	1.23372	3.74704	7.61268	28.1045	1
LOC100525468	15301229	cbp/p300-interacting transactivator 4-like	XM_003128106	-1.12005	-1.03147	-1.20765	1.05242	-1.51453	-1.20886	0.000580271	0.595144	0.00564164	0.00689565	8.16299	1.48255	0.284575	0.025842	5.51442	1.00152	3.21406	1.75119	7.53714	1
LOC100525474	15329062	olfactory receptor 51G2-like	ENSSSCT00000016098	1.23085	-1.03163	1.30383	-1.02706	1.48275	1.0636	0.00738683	0.0227969	0.32373	0.0241545	5.21007	1.09328	5.38239	0.56472	1.14331	0.239912	2.58217	1.62553	8.70835	1
LOC100525506	15256512	Purkinje cell protein 2 homolog	XM_003123152	-1.04243	-1.19351	-1.18332	-1.07524	1.34025	-1.02314	0.0198346	0.000174664	0.84577	0.0514089	4.11147	0.578704	15.451	1.08739	0.167846	0.023625	2.19554	0.927093	5.84128	1
LOC100525507	15257454	olfactory receptor 10H4-like	XM_003123463	-1.03179	-1.17061	1.40563	-1.29772	1.58675	-1.06108	0.28115	0.00807795	0.804392	0.00188115	1.28846	0.503101	7.367	1.43828	0.21824	0.0852153	3.86715	4.52997	16.2043	1
LOC100525562	15257386	olfactory receptor 7A17-like	ENSSSCT00000015082	1.27831	1.39876	1.51673	-1.21355	2.79887	1.24168	0.00945168	0.0180467	0.105151	0.0166505	4.93346	5.76192	5.8202	3.39879	2.3146	2.70329	2.77047	9.70714	48.469	1
LOC100525585	15305551	collagen alpha-2(VIII) chain-like	ENSSSCT00000004031	1.13987	1.11565	1.02272	-1.0761	1.25	1.08296	0.0249319	0.8368	0.850073	0.174198	3.86078	0.390617	0.0426986	0.00216003	0.162751	0.0164665	1.5437	0.468556	4.19879	1
LOC100525589	15312696	disintegrin and metalloproteinase domain-containing protein	XM_003128625	1.14115	1.05433	1.10374	-1.21936	1.39372	1.16863	0.0949833	0.152827	0.310858	0.0024661	2.4221	0.462986	2.0818	0.198969	1.18502	0.226518	3.73075	2.1394	7.93275	1
LOC100525589	15312702	disintegrin and metalloproteinase domain-containing protein	XM_003128625	1.05195	1.07451	1.0717	-1.26281	1.36521	1.11223	0.310055	0.223975	0.275529	0.00184723	1.18768	0.212649	1.50105	0.134378	1.30929	0.234423	3.87633	2.08211	7.43038	1
LOC100525684	15257456	olfactory receptor 10H4-like	XM_003123464	1.59957	1.29999	1.37125	-1.31081	2.13817	1.25049	0.0122624	0.128493	0.567059	0.0126679	4.64307	4.39971	2.3574	1.11692	0.571188	0.54125	2.9083	8.26761	39.3249	1
LOC100525686	15260172	olfactory receptor 5AL1-like	XM_003124145	1.3936	-1.16507	1.22899	1.01238	1.43776	-1.07989	0.0497999	0.00232155	0.362865	0.00211071	3.11082	0.692388	9.87649	1.09913	1.02621	0.228407	3.80912	2.54343	9.23682	1
LOC100525720	15245209	histone deacetylase complex subunit SAP30L-like	XM_003134123	-1.07791	-1.11554	-1.15375	-1.06234	-1.16988	-1.05853	2.33561e-05	0.926979	0.451326	0.0200267	12.1603	0.586414	0.00845029	0.000203752	0.80324	0.0387352	2.67715	0.387306	2.00128	1
LOC100525729	15199629	uncharacterized protein	ENSSSCT00000025607	-1.08231	1.30055	2.19688	1.08889	2.11689	1.11529	0.00151575	0.0695279	0.487728	0.013219	7.02715	5.05282	3.38101	1.21555	0.724244	0.520762	2.88686	6.22732	29.8403	1
LOC100525859	15257458	olfactory receptor 10H4-like	XM_003123465	1.69168	1.59875	1.74019	1.11235	2.84515	1.35715	0.00455264	0.118511	0.137734	0.342235	5.75802	12.4316	2.48814	2.68597	2.03055	4.38397	1.148	7.43562	89.5991	1
LOC100525863	15273531	abhydrolase domain-containing protein 11-like	AK397126	-1.06359	-1.21535	-1.0646	-1.06566	-1.22781	1.00875	0.00112204	0.761029	0.0077982	0.161838	7.38012	0.4605	0.0931057	0.00290477	5.14912	0.321291	1.58469	0.296641	2.58949	1
LOC100525884	15326808	dimethylaniline monooxygenase [N-oxide-forming] 2-like	XM_003130104	1.01479	1.12778	1.01741	-1.29818	1.55525	1.26261	0.16931	0.0630021	3.03997e-08	0.000417021	1.81457	0.439486	3.55122	0.430049	21.4773	5.20175	4.63191	3.36552	10.0512	1
LOC100525931	15317805	immunoglobulin omega chain-like	XM_003128570	1.25747	1.15303	1.16154	1.52755	1.69414	-1.02261	2.22159e-05	0.271836	0.0277645	0.0117343	12.225	3.07244	1.22368	0.15377	3.74331	0.940781	2.94685	2.22183	10.4299	1
LOC100525944	15200982	protein FAM171A1-like	XM_003130736	-1.17564	-1.15119	-1.07881	-1.08367	-1.19967	-1.15957	1.33188e-15	0.865669	0.000687274	0.000117947	53.2316	0.883868	0.0287936	0.000239047	7.96088	0.132184	5.28373	0.263197	0.689075	1
LOC100525960	15238887	vascular endothelial growth factor C-like	XM_003133319	1.14541	1.21599	1.06986	1.03927	1.23667	1.22719	4.97273e-05	0.220346	6.34209e-06	0.350073	11.192	1.00128	1.52502	0.068217	13.8727	1.2411	1.13386	0.304319	3.71274	1
LOC100525976	15199318	uridine-cytidine kinase 1-like	AK346422	1.07158	-1.20618	-1.20485	1.04663	-1.23567	-1.00794	0.0158015	0.601548	0.115799	0.00572237	4.362	0.349202	0.274769	0.0109984	2.21288	0.177153	3.30772	0.794402	3.3223	1
LOC100526002	15330171	solute carrier family 35 member F2-like	XM_003129825	-1.24818	-1.30493	-1.18298	-1.333	-1.36302	-1.17429	2.66775e-10	0.703576	0.0403154	0.686265	29.09	2.78345	0.145781	0.00697447	3.33851	0.319443	0.654642	0.187916	3.97089	1
LOC100526041	15260176	olfactory receptor 8J3-like	XM_003124147	1.14985	1.16155	1.44677	1.03978	1.84192	1.12677	0.00775099	0.0100727	0.111214	0.0690787	5.15594	2.79652	6.93638	1.8811	2.25545	1.22333	2.04183	3.32239	22.5091	1
LOC100526041	15267474	olfactory receptor 8J3-like	XM_003124147	1.14985	1.16155	1.44677	1.03978	1.84192	1.12677	0.00775099	0.0100727	0.111214	0.0690787	5.15594	2.79652	6.93638	1.8811	2.25545	1.22333	2.04183	3.32239	22.5091	1
LOC100526087	15250342	probable inactive serine protease 58-like	XM_003134596	1.0485	1.07835	1.29671	-1.0614	1.41064	1.14935	0.0250738	0.0867697	0.0330044	0.0382397	3.85457	0.89272	3.00406	0.347871	3.55522	0.823391	2.34792	1.63134	9.61141	1
LOC100526116	15311932	uncharacterized protein	XM_003128571	1.16578	1.06024	1.21657	-1.04195	1.52406	1.05899	0.0370515	0.0282738	0.297637	0.0669958	3.42982	0.983167	4.98413	0.714358	1.22975	0.35251	2.05785	1.76966	11.8961	1
LOC100526160	15260227	olfactory receptor 4C46-like	XM_003124213	1.17008	1.08281	1.31001	1.00272	2.02355	1.07858	0.00229443	0.0448699	0.103325	0.0695558	6.54479	2.88469	4.14806	0.914153	2.3331	1.02834	2.03823	2.69512	18.2916	1
LOC100526165	15271641	prolyl endopeptidase-like	XM_003125176	-1.16745	-1.17741	-1.09041	-1.16165	-1.1884	-1.1206	8.69121e-09	0.213561	0.00474309	0.166742	23.4063	0.985031	1.57114	0.0330598	5.71137	0.240357	1.5681	0.197976	1.74648	1
LOC100526168	15287224	sesquipedalian-2-like	XM_003125990	-1.1614	-1.09763	1.00447	1.0906	-1.49403	-1.05653	0.125916	0.120511	0.373726	0.0585618	2.12475	0.56016	2.46097	0.3244	0.995996	0.26258	2.12799	1.68304	10.9409	1
LOC100526240	15206385	5'(3')-deoxyribonucleotidase, cytosolic type-like	XM_003131212	-1.18429	1.05756	-1.08313	-1.01907	-1.27906	-1.1324	0.00814261	0.25493	0.0148968	0.240441	5.10056	0.592643	1.3142	0.0763495	4.4272	0.514404	1.36004	0.474076	4.82195	1
LOC100620133	15191748	notch-regulated ankyrin repeat-containing protein-like	XM_003353724	-1.45136	-1.21636	-1.27686	-1.30382	-1.6593	-1.43265	6.65507e-12	0.517404	0.397231	0.203541	35.656	5.35684	0.422667	0.0317501	0.933584	0.140259	1.45592	0.656199	6.23482	1
LOC100620237	15337663	FERM and PDZ domain-containing protein 3-like	ENSSSCT00000013734	-1.33649	-1.61251	-1.3714	-1.33291	-1.55293	-1.4573	8.33029e-12	0.1544	0.265875	0.654852	35.2397	6.56439	2.06575	0.192402	1.3461	0.250749	0.69429	0.387993	7.73055	1	Cluster_A
LOC100620398	15327488	semaphorin-3A-like	XM_003361813	-1.17204	-1.45153	-1.24725	-1.36191	-1.60562	-1.37758	4.49284e-11	0.632979	0.649897	0.199744	32.186	5.06098	0.229737	0.0180621	0.433187	0.068115	1.46663	0.691845	6.52553	1
LOC100620641	15324769	olfactory receptor 491-like	XM_003357123	1.55534	-1.02626	1.84104	-1.03592	3.0431	1.25413	0.00872197	0.0019261	0.114306	0.0330845	5.02344	7.82029	10.2628	7.98836	2.22655	3.4662	2.42202	11.3115	64.6055	1
LOC100620648	15214136	period circadian protein homolog 1-like	ENSSSCT00000019569	1.27724	1.27489	1.1872	1.14609	1.4008	-1.17716	0.0021173	0.150799	0.775226	0.000205606	6.63789	1.3528	2.10279	0.214274	0.255383	0.0520471	4.99549	3.05425	8.45771	1
LOC100620681	15322219	ellis-van Creveld syndrome protein-like	ENSSSCT00000009525	1.0646	1.03584	-1.06226	1.02383	-1.23491	-1.01738	0.0442912	0.14601	0.700271	0.227775	3.23701	0.275324	2.15366	0.09159	0.357822	0.0304346	1.39143	0.355045	3.52979	1
LOC100620917	15264850	olfactory receptor 24-like	ENSSSCT00000015121	1.42483	1.15433	1.16161	1.16568	1.67176	-1.08279	0.00806211	0.0909512	0.0921798	0.152417	5.11172	2.12466	2.92503	0.607888	2.45382	1.01992	1.61786	2.01737	17.2493	1
LOC100621037	15206131	septin-9-like	XM_003357948	1.37026	1.21002	1.14183	1.37957	1.27375	1.24894	6.70249e-13	0.293191	0.0391001	0.0452633	40.044	2.95374	1.11905	0.0412721	3.3716	0.248697	2.26127	0.50039	3.06114	1
LOC100621043	15197544	guanine deaminase-like	XM_003353544	-1.01021	-1.19381	-1.27524	-1.22825	-1.49597	-1.03787	0.000255111	0.0773792	8.76351e-05	0.186586	9.15624	1.90928	3.19796	0.333423	10.4774	2.18478	1.50516	0.941578	8.65366	1
LOC100621069	15315644	testis anion transporter 1-like	XM_003356617	1.07276	1.10617	-1.0777	-1.07952	1.38927	1.04868	0.246829	0.245817	0.894981	0.0670786	1.42291	0.240692	1.36617	0.115547	0.111102	0.0187934	2.0572	1.04396	7.01994	1
LOC100621174	15290433	ankyrin repeat and sterile alpha motif domain-containing	XM_003481741	-1.1482	-1.22481	-1.15085	-1.37037	-1.19958	-1.05309	1.77489e-09	0.369841	3.96178e-10	1.67797e-05	25.9391	1.52597	0.81301	0.0239143	28.4206	1.67195	6.31565	1.11463	2.4414	1
LOC100621271	15247343	WAP four-disulfide core domain protein 10A-like	XM_003360020	1.02425	-1.03636	1.0559	-1.12605	1.2372	-1.08345	0.916672	0.0170492	0.240308	0.000965396	0.0870965	0.00604213	5.92759	0.205607	1.45061	0.100633	4.2044	0.875014	2.87897	1
LOC100621271	15249622	WAP four-disulfide core domain protein 10A-like	XM_003360020	1.02425	-1.03636	1.0559	-1.12605	1.2372	-1.08345	0.916672	0.0170492	0.240308	0.000965396	0.0870965	0.00604213	5.92759	0.205607	1.45061	0.100633	4.2044	0.875014	2.87897	1
LOC100621628	15334307	highly divergent homeobox-like	XM_003360382	-1.12178	-1.2961	-1.2189	-1.01965	-1.47923	-1.1018	0.000581571	0.616621	0.31613	0.139478	8.16032	1.60614	0.252544	0.0248532	1.16773	0.229835	1.6666	0.984074	8.16814	1
LOC100621634	15328984	olfactory receptor 52B6-like	ENSSSCT00000025226	1.22925	1.01639	1.22504	-1.09873	1.57834	1.15408	0.0463956	0.0103494	0.234899	0.108339	3.187	1.22722	6.8838	1.32538	1.47418	0.567665	1.80348	2.0834	15.9805	1
LOC100621664	15250322	uncharacterized protein	AK398456	1.02639	-1.03229	1.09839	1.14216	1.51084	-1.06031	0.0540118	0.00573787	0.141163	0.0181733	3.02363	0.600801	8.04279	0.799059	2.00476	0.39835	2.72626	1.62514	8.24614	1
LOC100622109	15199552	vomeronasal type-1 receptor 4-like	XM_003353713	1.27346	1.13668	1.52784	-1.2555	2.4334	1.27326	0.0057516	0.00636004	0.0452079	0.0161515	5.49256	4.2429	7.83835	3.02749	3.21493	2.48347	2.78583	6.456	32.0579	1
LOC100622764	15213880	very long-chain specific acyl CoA deydrogenase mitcondrial-like	---	-1.21988	-1.21545	-1.19537	-1.27839	-1.34773	-1.09826	5.1774e-11	0.531238	0.0218797	0.147121	31.9346	2.12521	0.395328	0.0131543	4.00374	0.266444	1.63734	0.326889	2.76178	1	Cluster_A
LOC100622840	15267316	uncharacterized protein	ENSSSCT00000015762	1.0098	1.05242	1.20366	-1.01114	1.5226	1.05886	0.0640965	0.00560222	0.819458	0.274772	2.84035	0.853043	8.09042	1.2149	0.199591	0.0599434	1.28149	1.15461	12.4637	1
LOC100622897	15335436	synaptonemal complex protein 3-like	XM_003360489	1.23596	1.01155	1.00019	-1.0667	1.27212	-1.03398	0.17822	0.0113819	0.662592	0.0287921	1.76108	0.19538	6.69983	0.371651	0.413643	0.045891	2.49289	0.82971	4.60415	1
LOC100622967	15267464	olfactory receptor 8H1-like	ENSSSCT00000015818	2.08417	1.61946	2.19391	-1.10062	3.64584	1.4977	0.000644877	0.0284084	0.361924	0.0557803	8.03683	17.9025	4.97541	5.5415	1.02887	2.29186	2.15326	14.3895	92.4434	1
LOC100623252	15298238	uncharacterized protein	XM_003356120	1.02788	-1.15132	-1.16925	-1.0413	-1.46645	1.15643	0.0780791	0.78244	0.0499068	0.00234943	2.63001	0.642997	0.0767496	0.00938206	3.10851	0.759984	3.75515	2.75423	10.1461	1
LOC100623257	15325418	putative upstream-binding factor 1-like protein 3	ENSSSCT00000016286	1.1402	-1.04056	1.07196	-1.00726	1.3579	-1.02259	0.157542	0.0781966	0.415637	0.0275592	1.88983	0.288419	3.18008	0.242666	0.887295	0.135416	2.51517	1.15157	6.33357	1
LOC100624131	15317911	olfactory receptor 4Q2-like	XM_003356722	1.71165	1.71192	1.75783	-1.06483	3.73196	1.61948	0.0020113	0.0143538	0.237473	0.203049	6.6975	15.7132	6.25455	7.33701	1.46289	3.43214	1.4573	10.2571	97.3646	1
LOC100624305	15295903	uncharacterized protein	XM_003361754	-1.02491	1.07946	-1.08657	-1.09696	-1.27153	-1.05834	0.00130304	0.00300689	0.0260745	0.342425	7.20429	0.691863	9.34572	0.448757	3.81182	0.366068	1.14765	0.330644	3.98545	1
LOC100624326	15247486	thyrotropin-releasing hormone receptor-like	ENSSSCT00000008151	-1.04991	1.14232	1.10569	-1.05566	1.24442	1.01156	0.133596	0.170498	0.574451	0.0156688	2.06255	0.210708	1.91157	0.0976421	0.55806	0.0570109	2.80114	0.858486	4.2396	1
LOC100624430	15326400	olfactory receptor 8B3-like	XM_003357343	-1.00678	1.33981	1.98754	1.1661	2.86909	1.36467	0.0062068	0.0369045	0.316053	0.0433703	5.40639	8.51553	4.49869	3.54291	1.16798	1.83967	2.28326	10.789	65.3661	1
LOC100624430	15330792	olfactory receptor 8B3-like	XM_003357343	-1.00678	1.33981	1.98754	1.1661	2.86909	1.36467	0.0062068	0.0369045	0.316053	0.0433703	5.40639	8.51553	4.49869	3.54291	1.16798	1.83967	2.28326	10.789	65.3661	1
LOC100624731	15209911	uncharacterized protein	XM_003358296	1.22828	1.21925	1.37669	1.62498	1.60881	1.69313	2.96425e-13	0.306768	0.834332	0.926498	41.6629	7.26752	1.05753	0.0922354	0.18152	0.0316637	0.316871	0.165821	7.23911	1
LOC100624795	15213309	uncharacterized protein	XM_003358197	1.3243	1.18093	1.43714	1.09829	1.97065	1.15173	0.000538449	0.0245192	0.175893	0.130834	8.25259	4.19587	5.24711	1.3339	1.77478	0.902355	1.70151	2.59531	21.0999	1
LOC100624836	15333530	protein FAM47A-like	XM_003360257	1.10575	1.01344	1.10573	-1.00518	1.37143	1.05357	0.0709592	0.049274	0.553785	0.225244	2.7318	0.504816	3.98182	0.367905	0.595206	0.109989	1.39788	0.774952	7.66888	1
LOC100624923	15331514	sorting nexin-13-like	XM_003357459	-1.07779	-1.10055	-1.14899	-1.05437	-1.17352	-1.00861	0.000877006	0.00416734	2.03547e-05	0.566304	7.67119	0.388348	8.68346	0.219797	12.3384	0.624623	0.808394	0.122773	2.10091	1
LOC100624995	15211121	EF-hand calcium-binding domain-containing protein 13-like	ENSSSCT00000018841	1.43839	1.04994	1.04955	1.11962	1.26413	1.09622	0.000114229	0.0106346	0.255639	0.0309743	10.1466	1.11139	6.83112	0.374117	1.38665	0.151885	2.45566	0.806929	4.54563	1
LOC100625059	15265359	olfactory receptor 14A16-like	XM_003354150	1.36158	1.21206	1.49744	-1.00286	1.85762	1.03563	0.0202586	0.116393	0.96486	0.290625	4.08823	3.32103	2.51749	1.02253	0.0357877	0.0290718	1.24794	3.04125	33.7121	1
LOC100625105	15311929	ig kappa chain V-II region TEW-like	XM_003356711	-1.01076	-1.175	1.37972	1.06684	2.47134	1.90936	0.000156498	0.000150866	0.932262	0.0258997	9.75623	6.40272	15.7804	5.1781	0.0702007	0.0460706	2.54675	5.01405	27.2352	1
LOC100625105	15317758	ig kappa chain V-II region TEW-like	XM_003356711	1.18121	-1.27569	1.25141	-1.0984	1.61763	-1.10759	0.0480065	0.000393561	0.734499	0.00449265	3.15026	1.01969	13.6503	2.20919	0.309717	0.10025	3.42922	3.32994	13.4329	1
LOC100625111	15212236	olfactory receptor 4D2-like	ENSSSCT00000019190	1.31507	-1.05678	1.43965	-1.12328	2.00918	1.35961	0.0059153	0.0242216	0.0232959	0.0179127	5.46079	3.24359	5.26975	1.56506	3.93502	2.33732	2.73356	4.87103	24.6501	1
LOC100625132	15332044	contactin-associated protein-like 2-like	XM_003357522	-1.10207	-1.16977	-1.12821	-1.07542	-1.21276	-1.00306	6.0622e-06	0.154557	4.5717e-06	0.0771004	13.9329	0.579941	2.06416	0.042959	14.3111	0.595684	1.98417	0.247766	1.72739	1
LOC100625270	15293461	alpha-N-acetylneuraminide alpha-2,8-sialyltransferase-like	XM_003360589	-1.06237	-1.22869	-1.08408	-1.12627	-1.25101	-1.095	5.93204e-05	0.390016	0.0348177	0.547369	10.9685	0.836936	0.746692	0.0284876	3.49719	0.266849	0.833613	0.190823	3.1666	1
LOC100625285	15306255	protein FAM73A-like	ENSSSCT00000025176	-1.11113	-1.25799	-1.28348	-1.18324	-1.23772	-1.02092	1.51641e-06	0.883836	4.95181e-05	0.16658	15.8151	1.34959	0.0214794	0.000916477	11.1973	0.955529	1.56864	0.401582	3.54142	1
LOC100625390	15279963	olfactory receptor 10R2-like	XM_003355116	1.25638	-1.05642	1.12215	-1.03145	1.7783	1.22299	0.0237139	0.0014413	0.108875	0.123679	3.91556	1.8529	10.8678	2.5714	2.27787	1.07792	1.73206	2.4589	19.6384	1
LOC100625390	15284857	olfactory receptor 10R2-like	XM_003355116	1.30119	1.17135	1.2439	-1.06682	2.36526	1.27339	0.00825604	0.00284845	0.248462	0.10035	5.08503	4.23314	9.45637	3.93607	1.41609	1.17885	1.84449	4.60644	34.5475	1
LOC100625491	15308207	olfactory receptor 5V1-like	XM_003356593	1.38297	1.34523	1.05714	-1.35897	2.75079	1.49464	0.0969018	0.0591728	0.121166	0.0579771	2.40094	4.3742	3.66026	3.33426	2.16519	3.94469	2.1332	11.6593	75.6076	1
LOC100625501	15220013	amphoterin-induced protein 3-like	XM_003358441	-1.37721	-1.44277	-1.34245	-1.58248	-1.76857	-1.55174	3.00844e-14	0.796381	0.489233	0.896494	46.3762	8.33776	0.0670106	0.00602376	0.72111	0.129645	0.369258	0.199162	7.4611	1
LOC100625595	15279973	olfactory receptor 6Y1-like	XM_003355117	1.41142	1.13125	1.14227	-1.11523	2.03774	1.11788	0.0135507	0.00498535	0.604744	0.0150239	4.53213	2.43118	8.32339	2.23247	0.506009	0.27144	2.82235	4.54199	22.2619	1
LOC100625595	15284849	olfactory receptor 6Y1-like	XM_003355117	1.41142	1.13125	1.14227	-1.11523	2.03774	1.11788	0.0135507	0.00498535	0.604744	0.0150239	4.53213	2.43118	8.32339	2.23247	0.506009	0.27144	2.82235	4.54199	22.2619	1
LOC100625638	15320760	amelotin-like	XM_003356965	-1.00259	1.15247	1.36409	-1.07827	1.6898	1.11267	0.055614	0.0208429	0.640296	0.0536785	2.99228	1.38746	5.54963	1.28663	0.448228	0.207835	2.17317	3.02298	19.2427	1
LOC100625664	15209307	olfactory receptor 1A1-like	XM_003358199	1.63686	1.95712	2.4789	1.03463	3.43425	1.2048	0.00038456	0.0526202	0.846292	0.072863	8.65776	17.2457	3.86587	3.85029	0.167227	0.333105	2.01388	12.0346	82.6653	1
LOC100625691	15279971	olfactory receptor 6P1-like	XM_003355118	1.1054	1.20902	1.37812	-1.06296	1.57691	1.12459	0.00841601	0.0460493	0.310168	0.0865414	5.06349	1.7311	4.10187	0.701172	1.18731	0.405916	1.9232	1.97251	14.188	1
LOC100625691	15284851	olfactory receptor 6P1-like	XM_003355118	1.11755	1.21222	1.39686	-1.1557	1.5918	1.1388	0.00984428	0.047966	0.45078	0.0360132	4.88794	1.63591	4.02947	0.674298	0.804473	0.269243	2.37865	2.38828	13.8893	1
LOC100625802	15206943	leucine-rich repeat-containing protein 37A2-like	XM_003358006	1.02916	1.07244	1.10894	-1.07542	1.36036	1.2081	0.077247	0.0188833	0.399728	0.0845307	2.6414	0.541935	5.73486	0.588308	0.927177	0.190228	1.93564	1.1914	8.51452	1
LOC100625880	15279967	uncharacterized protein	ENSSSCT00000007052	1.23398	1.2269	1.39296	-1.04932	2.00778	1.04951	0.0158114	0.0496982	0.488164	0.0327077	4.3613	2.85736	3.96666	1.2994	0.723336	0.473902	2.42787	4.77194	27.1892	1
LOC100625880	15279969	uncharacterized protein	ENSSSCT00000007052	1.40266	1.21208	1.39038	-1.05902	1.94223	1.1058	0.00747892	0.117344	0.652817	0.0180478	5.19613	3.46646	2.50423	0.835315	0.428657	0.285967	2.72977	5.46328	27.6856	1
LOC100625880	15279979	uncharacterized protein	ENSSSCT00000007052	1.16092	1.18533	1.39403	-1.12068	1.93146	1.02149	0.0274546	0.0373268	0.364145	0.005414	3.75555	2.06163	4.47815	1.22916	1.0226	0.561362	3.33553	5.4932	22.7817	1
LOC100625880	15284853	uncharacterized protein	ENSSSCT00000007052	1.40266	1.21208	1.39038	-1.05902	1.94223	1.1058	0.00747892	0.117344	0.652817	0.0180478	5.19613	3.46646	2.50423	0.835315	0.428657	0.285967	2.72977	5.46328	27.6856	1
LOC100625922	15254138	uncharacterized protein	XM_003353801	-1.00463	-1.0762	1.06271	-1.00948	1.28559	1.01156	0.235143	0.00378437	0.676548	0.0902712	1.4731	0.162667	8.87819	0.490184	0.392598	0.0433524	1.90084	0.629697	4.58261	1
LOC100626090	15196200	THAP domain-containing protein 10-like	XM_003353469	-1.07809	1.12219	1.21241	1.07398	1.3113	1.0865	0.00587493	0.00546852	0.0720449	0.143979	5.46854	0.854865	8.13857	0.636127	2.71562	0.424517	1.64919	0.773427	6.48745	1
LOC100626116	15237612	von Willebrand factor C domain-containing protein 2-like	XM_003359636	-1.61111	-1.70236	-1.28224	-1.68208	-1.72477	-1.53406	4.23844e-14	0.258971	0.21969	0.295293	45.6534	10.3917	1.29189	0.147032	1.54355	0.351348	1.23834	0.845624	9.44634	1
LOC100626147	15206904	leucine-rich repeat-containing protein 37A2-like	ENSSSCT00000018860	-1.09555	1.03403	1.03103	1.00804	1.72642	1.26846	0.0688185	0.0143234	0.559872	0.133518	2.76446	1.12569	6.2586	1.27425	0.58412	0.237854	1.69045	2.06506	16.8988	1
LOC100626187	15249595	protein WFDC9-like	XM_003360049	1.02768	1.02817	1.18121	-1.05687	1.41047	-1.11647	0.176451	0.0254746	0.0564588	0.00492879	1.77148	0.255227	5.17633	0.372891	2.97612	0.428785	3.38268	1.46209	5.97913	1
LOC100626271	15257370	olfactory receptor 7A10-like	XM_003354111	1.38835	1.0689	1.22083	1.11232	1.68942	-1.05429	0.0434918	0.0341119	0.299642	0.273386	3.25665	1.93799	4.6412	1.38096	1.22284	0.727695	1.2845	2.29317	24.6961	1
LOC100626294	15222675	cell adhesion molecule 2-like	XM_003358879	-1.15682	-1.27796	-1.07748	-1.10178	-1.27257	-1.06295	1.61671e-05	0.0234003	2.78549e-15	0.0374074	12.6381	1.02545	5.3338	0.216393	51.5622	4.18376	2.3592	0.574276	3.36731	1
LOC100626409	15300089	trafficking protein particle complex subunit 8-like	XM_003482052	-1.08127	-1.14996	-1.10764	-1.02327	-1.1866	-1.0156	0.000185993	0.00183685	1.98936e-06	0.278939	9.54342	0.386705	10.3614	0.209925	15.4414	0.625697	1.27252	0.15469	1.68161	1
LOC100626456	15257376	olfactory receptor 7A10-like	XM_003354112	1.11016	1.16192	1.89572	-1.07175	1.72517	1.15505	0.00507311	0.0353037	0.191635	0.0462151	5.63491	3.14679	4.57892	1.27854	1.68549	0.941252	2.25054	3.77041	23.1755	1
LOC100626501	15284861	olfactory receptor 10R2-like	XM_003355121	1.43931	1.05964	1.36997	-1.24893	1.79399	-1.01507	0.0592306	0.00919856	0.0834071	0.0323749	2.92478	1.62036	7.11299	1.97033	2.55987	1.41819	2.43309	4.04387	22.9914	1
LOC100626772	15241319	zinc finger protein 142-like	ENSSSCT00000024455	1.03463	1.02448	1.15587	1.06724	1.20563	1.06539	0.00164179	0.0043403	0.126215	0.325849	6.93384	0.39785	8.60153	0.24677	2.12225	0.121771	1.17836	0.202837	2.38119	1
LOC100626847	15200997	meiosis expressed gene 1 protein homolog	XM_003357746	1.07806	1.12166	1.17401	1.46604	1.39898	1.49796	2.32514e-09	0.966807	0.716338	0.696927	25.5016	3.59149	0.00174218	0.000122679	0.334948	0.047172	0.641205	0.27091	5.8446	1
LOC100626876	15279181	short-chain dehydrogenase/reductase family 16C member 6	XM_003355055	1.23258	1.02217	1.26238	-1.04211	1.3123	-1.0515	0.0288053	0.0180726	0.29922	0.100239	3.70321	0.578492	5.8175	0.454387	1.22429	0.19125	1.84508	0.864681	6.48287	1
LOC100626890	15331533	uncharacterized protein	ENSSSCT00000016748	1.33968	1.16225	1.37596	1.12696	1.31547	1.32927	9.57677e-08	0.361342	0.0504484	0.1661	19.7598	2.86762	0.842502	0.0611338	3.09691	0.449437	1.57025	0.683644	6.02266	1
LOC100626951	15329012	olfactory receptor 51V1-like	XM_003357158	1.04813	1.35665	1.50298	-1.02112	1.71717	-1.04201	0.00617111	0.160643	0.5559	0.0143166	5.41291	2.22209	2.00384	0.411304	0.59134	0.242755	2.84666	3.5058	17.0364	1
LOC100626981	15285970	myomegalin-like	AK389956	-1.09271	-1.19983	-1.1049	-1.08	-1.27945	1.01813	9.21915e-05	0.566127	0.0459134	0.086221	10.414	0.629716	0.331856	0.0100334	3.19825	0.193392	1.92517	0.349234	2.50943	1
LOC100627158	15332064	rho guanine nucleotide exchange factor 5-like	XM_003357529	1.10064	-1.13383	1.01612	-1.08815	1.31802	1.02709	0.145331	0.065572	0.00502441	0.0126584	1.97427	0.214153	3.482	0.18885	5.64587	0.61242	2.90868	0.946534	4.5016	1
LOC100627180	15267574	interferon-induced transmembrane protein 5-like	XM_003354416	1.02771	1.09213	-1.06586	1.04659	1.2753	-1.17845	0.614015	0.0439658	0.389404	0.00964258	0.490613	0.0508523	4.18435	0.216855	0.953935	0.098876	3.0456	0.947035	4.3015	1
LOC100627234	15265369	olfactory receptor 2L3-like	XM_003354154	1.624	1.3725	1.87758	-1.47537	3.39198	1.15895	0.0143288	0.00743479	0.355765	0.0208248	4.47024	7.999	7.53	6.73704	1.04646	1.87252	2.65737	14.2652	74.2596	1
LOC100627260	15192079	uncharacterized protein	ENSSSCT00000004488	1.06773	1.25467	1.12787	1.09247	1.18841	1.16184	2.35348e-06	0.138871	0.00742768	0.00626765	15.2113	0.935295	2.23315	0.0686546	5.20387	0.31997	3.26201	0.601713	2.55171	1
LOC100627400	15291194	uncharacterized protein	ENSSSCT00000000061	1.06186	-1.03733	1.21984	-1.12956	1.43527	1.05935	0.00931143	0.0001088	0.446061	0.000297808	4.95019	0.494484	16.5208	0.825146	0.815204	0.0814324	4.80459	1.43982	4.14552	1
LOC100627486	15260134	olfactory receptor 4P4-like	XM_003360982	1.41107	1.1315	1.59212	-1.27656	1.77664	1.35921	0.00384332	0.0557234	0.0467446	0.00410091	5.95128	3.5277	3.76524	1.11595	3.17893	1.88435	3.47504	6.17964	24.5997	1
LOC100627493	15292317	olfactory receptor 6C1-like	ENSSSCT00000031173	1.24467	-1.1774	1.05768	-1.01068	1.81306	1.1005	0.0218345	0.000189421	0.685294	0.00647596	4.00601	1.35658	15.2692	2.58536	0.379633	0.128558	3.24559	3.29724	14.0534	1
LOC100627497	15323541	FH2 domain-containing protein 1-like	XM_003356993	-1.05055	-1.0368	-1.07323	1.03072	-1.20433	-1.10868	0.0281037	0.0568111	0.00108226	0.305548	3.73007	0.254906	3.7314	0.127498	7.42265	0.507249	1.21768	0.249642	2.83603	1
LOC100627526	15198810	RING finger and CCCH-type zinc finger domain-containing protein	AK347827	-1.04264	-1.02989	-1.06829	-1.05696	-1.13133	1.00166	3.02183e-05	9.06883e-06	3.21431e-06	0.0618331	11.8282	0.182418	22.38	0.172575	14.7869	0.228047	2.0997	0.097146	0.640022	1
LOC100627566	15200187	uncharacterized protein	AK233869	1.05237	1.08627	1.09069	1.10326	1.17886	1.2974	1.80995e-06	0.651158	0.610903	0.470226	15.5713	0.846699	0.205934	0.00559889	0.495755	0.026957	0.941244	0.153542	2.25659	1
LOC100627640	15250100	uncharacterized protein	XM_003360055	1.21249	1.09995	1.17171	-1.05049	1.5523	1.05719	0.00271298	0.0096312	0.363409	0.0121741	6.35119	1.10956	7.02348	0.613506	1.02467	0.179012	2.92832	1.53475	7.25011	1
LOC100627642	15264037	transmembrane emp24 domain-containing protein 1-like	XM_003354060	-1.09245	-1.08979	-1.06783	-1.10134	-1.19607	1.03334	0.0104354	0.404398	0.298173	0.466634	4.82281	0.335103	0.702362	0.0244011	1.2279	0.0853178	0.946492	0.197295	2.88354	1
LOC100627844	15300902	cytochrome P450 4A24-like	ENSSSCT00000004305	1.27013	1.00593	1.37907	1.13394	1.75103	1.01249	0.00337383	0.0170529	0.36602	0.170613	6.10049	2.59106	5.92717	1.25872	1.01734	0.432093	1.55532	1.98177	17.6263	1
LOC100628117	15259882	BTB/POZ domain-containing protein KCTD16-like	XM_003354335	-1.31662	-1.56795	-1.37902	-1.66506	-1.69886	-1.16982	3.37756e-12	0.716253	0.00613539	0.139995	36.9273	6.9026	0.133016	0.0124319	5.41947	1.01303	1.66457	0.933447	7.75735	1
LOC100628183	15261871	olfactory receptor 5B12-like	XM_003353852	1.16085	1.10295	1.77225	-1.10985	2.06845	1.07793	0.0401092	0.0287137	0.151285	0.0515506	3.34405	3.1575	4.95578	2.33966	1.93222	1.82443	2.19412	6.21515	39.1849	1
LOC100628234	15298263	glycolipid transfer protein domain-containing protein 1	XM_003356107	-1.09741	-1.16258	-1.04824	-1.01199	-1.23709	1.02129	0.00768333	0.406702	4.06294e-06	0.0417757	5.1658	0.340776	0.695475	0.0229394	14.47	0.954555	2.30252	0.455677	2.73766	1
LOC100736696	15293907	parathymosin-like	XM_003481694	1.09127	1.15227	1.07233	-1.05338	1.18267	1.04165	0.00198572	8.87032e-05	6.64941e-05	0.0259512	6.71237	0.284619	16.9869	0.360141	10.8244	0.458976	2.54574	0.323834	1.75969	1
LOC100736713	15327964	protein FAM55B-like	XM_003482722	1.27186	-1.01269	1.36942	1.01464	1.69536	1.04266	0.0203571	0.0152528	0.615481	0.112439	4.0829	1.85718	6.1388	1.39617	0.4882	0.222067	1.78351	2.43379	18.877	1
LOC100736728	15198535	AT-hook-containing transcription factor-like	ENSSSCT00000006035	-1.19396	1.12886	1.16095	1.17939	1.23255	1.01758	0.00890203	0.335683	0.0839733	0.00406676	5.00054	0.428737	0.9377	0.0401984	2.55269	0.218863	3.47924	0.894912	3.55814	1
LOC100736745	15328805	olfactory receptor 10A6-like	XM_003482500	1.26962	1.0475	1.16517	-1.18829	1.91494	1.036	0.0795827	0.00310324	0.580141	0.104323	2.60973	1.60415	9.28136	2.85254	0.548071	0.336889	1.82372	3.36303	25.5093	1
LOC100736780	15328816	olfactory receptor 480-like	XM_003482501	1.09868	1.16822	1.44639	-1.18826	1.82643	1.13773	0.00642315	0.0581683	0.460924	0.00628188	5.36768	1.92164	3.69014	0.66054	0.781795	0.279884	3.26087	3.5022	14.8571	1
LOC100736801	15260190	olfactory receptor 1030-like	XM_003480962	1.20226	1.27849	1.31017	1.15728	1.66885	1.11808	0.000846263	0.114976	0.0504985	0.106841	7.71348	2.99249	2.53745	0.492209	3.09585	1.20105	1.81095	2.1077	16.1002	1
LOC100736801	15267480	olfactory receptor 1030-like	XM_003480962	1.20226	1.27849	1.31017	1.15728	1.66885	1.11808	0.000846263	0.114976	0.0504985	0.106841	7.71348	2.99249	2.53745	0.492209	3.09585	1.20105	1.81095	2.1077	16.1002	1
LOC100736871	15310763	myeloid-associated differentiation marker-like	ENSSSCT00000002048	1.19337	1.20609	1.48456	-1.07145	1.49928	1.08424	0.000234288	0.0281261	0.37264	0.00454757	9.26028	2.03255	4.99376	0.548045	0.998977	0.219267	3.42311	2.25403	9.10891	1
LOC100736899	15213837	Y-box-binding protein 2-like	XM_003483101	-1.02138	1.10085	1.12033	1.0321	1.34145	1.12523	0.00933465	0.0318337	0.592832	0.474778	4.9474	0.700322	4.767	0.337393	0.526152	0.0744787	0.934628	0.3969	5.87448	1
LOC100736924	15275608	ig kappa chain V-I region HK102-like	XM_003481159	1.1918	1.2951	1.44125	1.18205	2.0358	-1.01653	0.00143442	0.180489	0.0731982	0.170514	7.09168	4.29583	1.82417	0.552501	2.6987	1.63476	1.55564	2.82702	25.1389	1
LOC100737025	15294650	olfactory receptor 8S1-like	XM_003481725	1.37772	-1.05472	1.25623	1.00634	1.54167	1.14753	0.0181853	0.0234232	0.427352	0.00158667	4.20698	1.63196	5.33199	1.03418	0.858915	0.333188	3.95305	4.60036	16.0986	1
LOC100737058	15221442	plastin-1-like	XM_003483256	-1.27043	-1.40633	-1.33383	-1.36467	-1.80565	-1.2437	2.13676e-08	0.182097	0.0268462	0.221109	22.0146	5.4381	1.81063	0.223634	3.77999	0.933744	1.40855	1.04383	10.2514	1
LOC100737058	15221451	plastin-1-like	XM_003483256	-1.14688	-1.36975	-1.43878	-1.33145	-1.65067	-1.12925	1.44111e-06	0.412777	0.000150356	0.33087	15.8855	4.19004	0.677589	0.0893619	9.8057	2.58639	1.16893	0.924969	10.9462	1
LOC100737291	15277293	neuroblastoma-amplified sequence-like	ENSSSCT00000009432	1.00597	1.06723	-1.09964	-1.03848	-1.19399	-1.00557	0.000392305	0.0201359	0.0812616	0.00734434	8.63367	0.343392	5.61425	0.111649	2.58754	0.102916	3.1824	0.379726	1.6506	1
LOC100737308	15217665	D-beta-hydroxybutyrate dehydrogenase, mitochondrial-like	XM_003483302	-1.2348	-1.34782	-1.1619	-1.14181	-1.25848	-1.06484	1.59944e-09	0.00375081	1.04964e-09	0.330309	26.1084	1.6587	8.89622	0.282593	26.7981	1.70251	1.16998	0.222991	2.63654	1
LOC100737374	15276819	latent-transforming growth factor beta-binding protein 1-like	XR_135171	1.56541	1.85439	1.48813	1.34207	1.58635	1.6902	6.95273e-17	0.540784	0.000114051	0.513282	60.217	10.372	0.377203	0.0324854	10.1485	1.74802	0.880087	0.454769	7.14812	1
LOC100737420	15257028	olfactory receptor 7D2-like	XM_003480782	1.124	1.04926	1.48939	1.04603	1.49616	1.32358	0.0010352	0.00641312	0.0279503	0.133124	7.47509	2.31897	7.82188	1.21328	3.73604	1.15902	1.69206	1.57477	12.8744	1
LOC100737508	15297000	cytochrome P450 2G1-like	XM_003481857	1.14942	1.0996	1.35053	-1.01968	1.65069	1.2691	0.00985967	0.0308924	0.307475	0.0994349	4.8862	2.16214	4.82181	1.06682	1.19628	0.529354	1.84938	2.45505	18.3638	1
LOC100737577	15329078	olfactory receptor 51D1-like	XM_003482541	1.11488	1.07024	1.28746	1.05964	1.48168	1.16104	0.00149174	0.00397176	0.0993698	0.0924496	7.04582	1.46889	8.78047	0.915259	2.37434	0.494994	1.88817	1.18092	8.65176	1
LOC100737634	15327763	contactin-associated protein-like 2-like	XM_003482710	-1.14333	-1.33533	-1.17509	-1.2572	-1.32913	-1.10269	1.84621e-08	0.172468	0.14476	0.0464956	22.2386	1.98214	1.89387	0.0844006	1.97839	0.176335	2.24742	0.600942	3.69892	1
LOC100737681	15332049	contactin-asociated protein-like	---	-1.19203	-1.34375	-1.19026	-1.32569	-1.33506	-1.0511	2.37609e-09	0.205988	0.0484221	0.0345368	25.4667	2.20087	1.62475	0.0702066	3.14099	0.271449	2.40006	0.622252	3.5865	1	Cluster_A
LOC100737718	15325423	putative tripartite motif-containing protein 77-like	XM_003482590	1.07477	-1.07407	1.10571	1.05054	1.49779	-1.02292	0.0262605	0.000904052	0.00651755	0.0600784	3.80406	0.688577	11.8539	1.07284	5.3512	0.968626	2.11469	1.14834	7.51195	1
LOC100737731	15327602	N-acyl-phosphatidylethanolamine-hydrolyzing phospholipase	XM_003482694	-1.18064	-1.12325	-1.19941	-1.12609	-1.22688	1.03614	4.06731e-05	0.700303	0.670199	0.0756222	11.4478	0.834757	0.149186	0.00543921	0.402116	0.0293217	1.99436	0.436276	3.02612	1
LOC100737744	15329060	olfactory receptor 51A4-like	ENSSSCT00000016097	1.18717	1.16038	1.2988	-1.22494	1.40341	-1.02285	0.0454521	0.323523	0.515278	0.0404145	3.20913	0.676757	0.98635	0.104003	0.668373	0.14095	2.31954	1.46747	8.75173	1
LOC100737842	15298718	uncharacterized protein C1orf158 homolog	XM_003481965	1.01049	1.13781	1.08623	-1.04228	1.47253	1.25189	0.00176189	0.15888	0.295441	0.0950814	6.85151	1.17012	2.02103	0.172579	1.23737	0.211323	1.87324	0.959758	7.08752	1
LOC100737875	15261481	solute carrier family 22 member 10-like	XM_003480688	1.22356	1.09421	1.4226	-1.02057	1.6234	1.01694	0.0193809	0.0422728	0.291968	0.0521388	4.13691	1.73764	4.25452	0.893519	1.24955	0.524853	2.18825	2.75741	17.4314	1
LOC100737923	15260145	olfactory receptor 5D13-like	XM_003480953	1.01866	1.24183	1.39482	1.04431	1.77058	1.21863	0.0100697	0.375541	0.201999	0.0342874	4.86264	2.65438	0.793759	0.216646	1.63072	0.890165	2.40377	3.93646	22.6537	1
LOC100737934	15198789	olfactory receptor 1L3-like	XM_003480601	1.10474	1.20085	1.44149	-1.16325	1.59538	-1.00858	0.0231467	0.290023	0.517129	0.00310405	3.94206	1.43581	1.13395	0.206507	0.66473	0.242113	3.61501	3.95005	15.1154	1
LOC100737983	15301183	olfactory receptor 2A5-like	XM_003482113	1.07517	1.10722	1.22209	1.01856	1.80808	1.38525	0.000824658	0.000906119	0.128867	0.120564	7.74416	2.6742	11.849	2.04584	2.1004	0.725306	1.74587	1.80864	14.3307	1
LOC100738043	15264311	olfactory receptor 7G1-like	XM_003480788	1.11438	1.16642	1.74035	1.07569	1.84728	1.11382	0.0115769	0.0300337	0.118833	0.12631	4.70708	3.55816	4.87338	1.84194	2.18564	1.65217	1.72064	3.902	31.3706	1
LOC100738057	15209305	olfactory receptor 1A1-like	ENSSSCT00000024628	2.01912	2.42403	2.2889	1.54896	5.67154	2.72501	3.076e-14	0.00850624	0.0936031	0.0103436	46.3292	43.7032	7.26581	3.42699	2.4376	2.29943	3.01031	8.51905	39.1478	1
LOC100738138	15265404	olfactory receptor 2AJ1-like	XM_003480738	1.40584	1.35075	1.97242	-1.04118	2.19368	1.20653	0.000925625	0.0617166	0.589089	0.115689	7.6073	6.96911	3.587	1.64304	0.532565	0.487888	1.76816	4.85948	38.0185	1
LOC100738251	15272358	dnaJ homolog subfamily C member 27-like	XM_003481277	-1.20169	-1.12903	-1.22088	-1.18213	-1.27065	-1.05631	7.44173e-07	0.00808519	1.93571e-05	0.615331	16.8067	1.30293	7.36524	0.285494	12.4037	0.961589	0.74461	0.173177	3.21727	1
LOC100738302	15303163	carcinoembryonic antigen-related cell adhesion molecule	ENSSSCT00000034420	1.15913	-1.03779	1.21248	-1.08307	1.34644	1.10891	0.0480585	0.0402042	0.674802	0.12912	3.1491	0.601711	4.34445	0.415056	0.395206	0.0755136	1.70869	0.979459	7.92958	1
LOC100738322	15312244	olfactory receptor 11H7-like	XM_003482269	1.25705	1.05508	1.24944	-1.03756	1.69646	1.27298	0.00691189	0.0134396	0.118318	0.0507996	5.28493	2.12731	6.38035	1.28412	2.19022	0.881617	2.20171	2.65872	16.7047	1
LOC100738322	15317942	olfactory receptor 11H7-like	XM_003482269	1.25705	1.05508	1.24944	-1.03756	1.69646	1.27298	0.00691189	0.0134396	0.118318	0.0507996	5.28493	2.12731	6.38035	1.28412	2.19022	0.881617	2.20171	2.65872	16.7047	1
LOC100738325	15248894	beta-defensin 115-like	XM_003483930	1.24576	-1.0287	1.00512	-1.22745	1.48919	-1.14663	0.422423	0.113163	0.592862	0.00223178	0.870757	0.185388	2.56339	0.272878	0.5261	0.112009	3.78102	2.41498	8.83552	1
LOC100738362	15307621	N-acetyllactosaminide beta-1,6-N-acetylglucosaminyl-transferase	ENSSSCT00000001133	-1.1783	-1.35034	-1.07978	1.08253	-1.29035	-1.10641	9.28115e-06	0.353284	8.28794e-05	0.00764374	13.3669	0.948376	0.871371	0.0309116	10.5474	0.74833	3.16233	0.673096	2.9444	1
LOC100738406	15257026	olfactory receptor 7D2-like	XM_003480789	1.22648	-1.05202	1.45211	-1.0369	2.00338	1.66674	0.000821488	0.0271806	0.0561572	0.0640002	7.74873	4.64105	5.05669	1.51433	2.98186	1.78596	2.08174	3.74053	24.8561	1
LOC100738487	15194858	tripartite motif-containing protein 69-like	XM_003480377	1.13801	-1.05457	1.15209	1.02903	1.35942	1.20152	0.0171464	0.0432131	0.292137	0.0260951	4.27182	0.761809	4.21518	0.375854	1.24896	0.222731	2.54293	1.36047	7.40084	1
LOC100738496	15324776	olfactory receptor 6-like	XM_003482510	1.08992	1.12336	1.40569	-1.0033	1.38893	-1.03014	0.015077	0.0536919	0.432454	0.0322884	4.4139	1.01605	3.83042	0.440867	0.846804	0.194928	2.43446	1.68118	9.55301	1
LOC100738496	15328868	olfactory receptor 6-like	XM_003482510	1.08992	1.12336	1.40569	-1.0033	1.38893	-1.03014	0.015077	0.0536919	0.432454	0.0322884	4.4139	1.01605	3.83042	0.440867	0.846804	0.194928	2.43446	1.68118	9.55301	1
LOC100738510	15329066	olfactory receptor 51A7-like	XM_003482553	1.21543	-1.00053	1.0731	-1.0196	1.46738	1.04744	0.12142	0.105424	0.631733	0.0814218	2.16299	0.636692	2.67966	0.394389	0.461839	0.135946	1.95544	1.72679	12.2159	1
LOC100738533	15328857	olfactory receptor 10A5-like	XM_003482511	1.10014	1.08201	1.26861	1.04095	1.80984	1.05146	0.000447866	4.52368e-05	0.424992	0.000656358	8.47391	1.94216	18.5436	2.12504	0.864568	0.198153	4.40041	3.02564	9.51153	1
LOC100738616	15241842	diacylglycerol kinase delta-like	XM_003483767	1.03917	-1.06673	-1.20015	-1.10342	-1.18687	-1.09828	7.05268e-05	0.00110424	1.22464e-05	0.00575799	10.7502	0.613462	11.4291	0.326101	13.0016	0.74194	3.3046	0.565734	2.36821	1
LOC100738864	15324778	olfactory receptor 2AG1-like	ENSSSCT00000015962	-1.11164	1.22265	1.30869	-1.02469	1.52458	-1.03523	0.0508695	0.18581	0.105623	0.00487821	3.08798	0.74067	1.77991	0.21346	2.30987	0.554037	3.38786	2.4378	9.95402	1
LOC100738864	15328862	olfactory receptor 2AG1-like	ENSSSCT00000015962	-1.11164	1.22265	1.30869	-1.02469	1.52458	-1.03523	0.0508695	0.18581	0.105623	0.00487821	3.08798	0.74067	1.77991	0.21346	2.30987	0.554037	3.38786	2.4378	9.95402	1
LOC100738928	15324867	olfactory receptor 52H1-like	XM_003482528	1.04598	1.01432	1.20403	1.00573	1.44204	1.12485	0.0154138	0.00644904	0.392829	0.0647087	4.38946	0.814187	7.81082	0.724403	0.94498	0.175281	2.07599	1.15521	7.69771	1
LOC100739081	15312248	olfactory receptor 11H6-like	XM_003482274	1.24412	1.29466	1.3953	-1.06496	1.90519	-1.03158	0.000879179	0.0241036	0.31519	0.00592296	7.66825	2.54464	5.27881	0.875864	1.17079	0.388517	3.29042	3.27569	13.7714	1
LOC100739081	15317952	olfactory receptor 11H6-like	XM_003482274	1.24412	1.29466	1.3953	-1.06496	1.90519	-1.03158	0.000879179	0.0241036	0.31519	0.00592296	7.66825	2.54464	5.27881	0.875864	1.17079	0.388517	3.29042	3.27569	13.7714	1
LOC100739081	15317967	olfactory receptor 11H6-like	XM_003482274	1.24412	1.29466	1.3953	-1.06496	1.90519	-1.03158	0.000879179	0.0241036	0.31519	0.00592296	7.66825	2.54464	5.27881	0.875864	1.17079	0.388517	3.29042	3.27569	13.7714	1
LOC100739359	15325153	olfactory receptor 2AT4-like	XM_003482567	1.61553	-1.00209	1.418	1.09316	1.65672	1.05602	1.52233e-05	0.00368301	0.659407	0.0028471	12.7166	3.02835	8.93317	1.06368	0.418511	0.0996647	3.65846	2.61369	9.88287	1
LOC100739499	15260164	olfactory receptor 8K3-like	XM_003480960	1.44858	1.39867	1.82494	-1.03764	1.81443	1.13622	0.000991307	0.104707	0.102966	0.0958919	7.52624	5.78622	2.6909	1.03439	2.33678	1.79653	1.86872	4.31006	31.9054	1
LOC100739600	15328986	olfactory receptor 52D1-like	XM_003482530	1.22588	1.01391	1.19477	-1.01903	1.64878	-1.01801	0.0622284	0.0114423	0.105095	0.0303037	2.87196	1.04901	6.68962	1.22172	2.31517	0.845637	2.46682	2.70309	15.1583	1
LOC100739600	15329004	olfactory receptor 52D1-like	XM_003482530	1.22588	1.01391	1.19477	-1.01903	1.64878	-1.01801	0.0622284	0.0114423	0.105095	0.0303037	2.87196	1.04901	6.68962	1.22172	2.31517	0.845637	2.46682	2.70309	15.1583	1
LOC100739754	15312700	disintegrin and metalloproteinase domain-containing protein 20	ENSSSCT00000002585	-1.0309	-1.15449	1.12393	1.04396	1.44437	-1.009	0.223727	0.00133321	0.0157397	0.0931194	1.52467	0.391995	11.0315	1.41811	4.36633	1.12259	1.88434	1.4534	10.6697	1
LOC100739754	15318338	disintegrin and metalloproteinase domain-containing protein 20	ENSSSCT00000002585	-1.0309	-1.15449	1.12393	1.04396	1.44437	-1.009	0.223727	0.00133321	0.0157397	0.0931194	1.52467	0.391995	11.0315	1.41811	4.36633	1.12259	1.88434	1.4534	10.6697	1
LOC396787	15198839	olfactory receptor 1J4	XM_003122152	1.56864	1.13121	1.4664	-1.01003	1.96885	-1.06804	0.00188318	0.0645676	0.22167	0.0181268	6.77401	3.34772	3.5087	0.867	1.53424	0.758225	2.72756	4.04388	20.5093	1
LOC396793	15260168	olfactory receptor 1044	AF042019	1.13331	1.03935	1.59248	-1.13274	1.76322	1.04802	0.0561189	0.0270732	0.280642	0.0629671	2.98259	1.74989	5.06399	1.48552	1.29033	0.757037	2.09023	3.67902	24.3481	1
LOC396793	15267468	olfactory receptor 1044	AF042019	1.13331	1.03935	1.59248	-1.13274	1.76322	1.04802	0.0561189	0.0270732	0.280642	0.0629671	2.98259	1.74989	5.06399	1.48552	1.29033	0.757037	2.09023	3.67902	24.3481	1
LOC396796	15308243	olfactory receptor 10C1	AF042016	1.3232	1.41874	1.68789	-1.09057	2.4386	1.19544	0.0181075	0.134989	0.273391	0.126119	4.21171	6.32906	2.27835	1.71187	1.31733	1.97959	1.72147	7.7607	62.3633	1
LOC396796	15314552	olfactory receptor 10C1	AF042016	1.3232	1.41874	1.68789	-1.09057	2.4386	1.19544	0.0181075	0.134989	0.273391	0.126119	4.21171	6.32906	2.27835	1.71187	1.31733	1.97959	1.72147	7.7607	62.3633	1
LOC692190	15246485	preprobeta-defensin 108-like	ENSSSCT00000007904	1.09496	1.15004	1.17215	-1.07514	1.52199	1.08834	0.0626874	0.0310134	0.411676	0.0637709	2.8641	0.938851	4.81467	0.789122	0.897078	0.294061	2.08361	2.04902	13.6037	1
LONP1	15263486	lon peptidase 1, mitochondrial	NM_001243220	-1.12637	-1.0605	-1.1254	-1.06172	-1.18332	-1.0408	3.70891e-05	0.722146	0.139851	0.157396	11.5656	0.52474	0.127307	0.002888	2.01455	0.0914014	1.60011	0.217794	1.88288	1
LONRF2	15270348	LON peptidase N-terminal domain and ring finger 2	ENSSSCT00000023061	-1.04625	-1.34087	-1.24224	-1.15309	-1.34996	-1.09872	4.16522e-08	0.806116	0.121073	0.0381865	21.0012	1.66283	0.060627	0.00240017	2.16599	0.171499	2.34863	0.557881	3.28589	1	Cluster_A
LOXHD1	15257037	lipoxygenase homology domains 1	ENSSSCT00000004973	1.07546	-1.01171	1.13121	-1.10979	1.3013	1.00355	0.267027	0.0943877	0.0488617	0.00181802	1.34164	0.165578	2.86303	0.17667	3.13127	0.386444	3.88437	1.43816	5.12171	1
LPAR3	15300223	lysophosphatidic acid receptor 3	NM_001162402	-1.73379	-2.27374	-1.49278	-2.94639	-2.61164	-2.1525	4.52991e-18	0.115414	0.255952	0.14152	67.136	29.8419	2.53125	0.56257	1.38539	0.615804	1.65864	2.2118	18.4467	1	Cluster_A	IP, NP
LPCAT3	15289586	lysophosphatidylcholine acyltransferase 3	AK239656	-1.07811	-1.32451	-1.06149	-1.11503	-1.18409	-1.20707	1.17997e-08	0.0099203	0.0251993	0.0145521	22.9299	1.06702	6.96598	0.162078	3.84912	0.179116	2.83843	0.396253	1.93117	1
LPIN1	15272606	lipin 1	ENSSSCT00000009435	1.39241	1.15753	1.17213	1.39335	1.23964	1.43358	3.44076e-16	0.506449	0.0408331	0.0403236	56.3721	3.41575	0.445253	0.0134896	3.32473	0.201455	2.3207	0.421854	2.51461	1	Cluster_B	IP
LRCH4	15273372	leucine-rich repeats and calponin homology (CH) domain containing	AK239000	1.06946	1.16395	1.11757	1.19308	1.21763	1.03562	6.11098e-05	0.67145	0.000695114	0.210561	10.9309	0.779726	0.181195	0.00646251	7.94736	0.566902	1.43658	0.307423	2.96028	1
LRFN3	15296746	leucine rich repeat and fibronectin type III domain containing	XM_003481830	1.10732	-1.35035	-1.1446	-1.18469	-1.38896	-1.13114	0.0003028	0.485446	0.0828932	0.0646502	8.94748	1.31683	0.490988	0.0361302	2.56643	0.37771	2.07647	0.916801	6.10769	1
LRFN5	15188043	leucine rich repeat and fibronectin type III domain containing 5	ENSSSCT00000059729	-1.15383	-1.21966	-1.19025	-1.10087	-1.25045	-1.08218	4.17234e-05	0.121001	0.0510145	0.865334	11.4153	1.14796	2.4544	0.123411	3.08492	0.31023	0.417683	0.126011	4.17338	1
LRIT3	15324144	leucine rich repeat, Ig-like and transmembrane domains 3	ENSSSCT00000010003	1.36766	1.23811	1.17731	1.24941	1.65005	1.6575	5.53296e-13	0.267403	0.894605	0.058422	40.4216	5.34835	1.24672	0.082479	0.111523	0.014756	2.12923	0.845181	5.49103	1
LRPPRC	15271665	leucine-rich pentatricopeptide repeat containing	ENSSSCT00000032182	-1.1868	-1.26263	-1.16701	-1.24381	-1.29994	-1.09594	1.63572e-08	0.559384	0.00010573	0.378341	22.4248	1.76967	0.34354	0.0135553	10.2429	0.808322	1.08479	0.25682	3.27499	1
LRRC17	15327606	leucine-rich repeat-containing protein 17	AY609637	1.42749	1.78371	2.03453	2.37669	1.74361	2.91236	1.35531e-17	0.233861	0.0106173	0.0565578	64.3047	24.0928	1.43809	0.269401	4.80353	1.79971	2.14608	2.41218	15.5486	1	Cluster_B
LRRC40	15300424	leucine rich repeat containing 40	XM_003127928	-1.31833	-1.27268	-1.13625	-1.28028	-1.34982	-1.07039	7.45557e-08	0.347382	0.000387217	0.252813	20.1305	2.23287	0.8931	0.0495313	8.64944	0.959395	1.33071	0.442807	4.60318	1
LRRK1	15195523	leucine-rich repeat kinase 1	XM_003353425	-1.11212	-1.11939	-1.10364	-1.00585	-1.35884	-1.18601	2.97899e-05	0.0424993	0.275587	0.0568575	11.8466	0.908221	4.24495	0.16272	1.30907	0.10036	2.14333	0.492957	3.18161	1
LSMEM2	15215599	leucine rich single-pass membrane protein 2	XM_001927825	1.0851	-1.05287	-1.11589	1.01025	1.26724	1.01536	0.00689438	4.15843e-05	0.0107902	0.0136436	5.28779	0.270499	18.7404	0.479336	4.7855	0.244805	2.87093	0.440591	2.12295	1
LTA4H	15290462	leukotriene A4 hydrolase	ENSSSCT00000000975	-1.11268	-1.14118	-1.05727	-1.0531	-1.18801	-1.05918	6.9907e-06	0.0900547	0.00236511	0.339261	13.7429	0.455278	2.94163	0.0487256	6.50968	0.215654	1.15342	0.114633	1.37482	1
LUZP4	15334802	leucine zipper protein 4	ENSSSCT00000013775	1.08067	1.1107	1.18714	-1.21903	1.50923	-1.01067	0.0791759	0.0402838	0.308992	7.5913e-05	2.61518	0.539768	4.3409	0.447977	1.19122	0.245865	5.51402	3.41425	8.56552	1
LYPD1	15235240	LY6/PLAUR domain containing 1	NM_001185064	-1.90723	-1.8187	1.09055	-1.6557	-2.59061	-1.28606	2.70056e-07	0.157461	9.98991e-08	7.44136e-09	18.2484	21.0452	2.03504	1.17347	19.6975	22.7163	10.8064	37.3877	47.8603	1
LYPD6B	15238598	LY6/PLAUR domain containing 6B	ENSSSCT00000017076	-1.34962	-1.76474	-1.55544	-1.7035	-1.43769	-1.64078	7.12305e-13	0.0935008	0.175685	0.336608	39.9245	10.0335	2.87879	0.361736	1.77602	0.446332	1.1583	0.873277	10.4294	1
LYSMD2	15185994	LysM, putative peptidoglycan-binding, domain containing 2	AY609400	-1.2057	-1.27644	-1.23881	-1.25315	-1.42617	-1.15275	2.07555e-07	0.073185	3.85882e-09	0.79088	18.6286	2.59054	3.29308	0.228972	24.6887	3.43328	0.520977	0.217345	5.77109	1
LYZ	15276964	lysozyme	AK390972	-1.14486	-1.18403	-1.18708	-1.22381	-1.3113	-1.08304	2.37582e-08	0.115589	0.0428273	0.463076	21.8525	1.49563	2.52877	0.0865375	3.27326	0.224029	0.951715	0.195412	2.84035	1
LZTS1	15229367	leucine zipper tumor suppressor 1	XM_003359023	-1.1397	-1.37546	-1.13984	-1.29963	-1.56799	-1.1579	1.19894e-06	0.163719	0.0314007	0.242358	16.1405	3.01067	1.97435	0.184136	3.60934	0.673245	1.35541	0.758471	7.74094	1	Cluster_A	IP
MAB21L2	15323584	mab-21 like 2	---	-1.68608	-2.13739	-1.6044	-1.71812	-2.21437	-1.83465	3.41295e-16	0.514715	0.150627	0.656571	56.3912	18.8019	0.428134	0.071374	1.93678	0.645759	0.692116	0.692293	13.8369	1	Cluster_A
MACF1	15299643	microtubule-actin crosslinking factor 1	ENSSSCT00000004050	1.09269	1.295	1.32703	1.02311	1.86236	1.13912	0.00997321	0.0841666	0.604712	0.0964779	4.8734	2.70706	3.05541	0.848604	0.506063	0.281106	1.86548	3.10869	23.0523	1	Cluster_B
MACROD1	15254360	MACRO domain containing 1	NM_001204770	-1.06893	-1.13214	-1.06996	1.01729	-1.25865	-1.04916	0.00834638	0.550378	0.0691522	0.26338	5.07281	0.382901	0.359571	0.0135704	2.7593	0.208275	1.3066	0.29587	3.13246	1
MAGI3	15286231	membrane associated guanylate kinase, WW and PDZ domain containing 3	---	-1.12373	-1.20558	-1.13228	-1.21924	-1.20586	-1.03676	3.12193e-10	0.112135	0.34109	0.00737816	28.8231	0.998977	2.57832	0.0446808	1.08967	0.0377667	3.18009	0.330655	1.43834	1	Cluster_A
MAML3	15323724	mastermind-like 3	XM_003357020	-1.08896	1.06565	-1.23727	1.0407	-1.22711	1.01737	0.0123752	0.178723	0.183072	0.00457131	4.6329	0.377701	1.83919	0.074971	1.73309	0.141291	3.4205	0.836578	3.38333	1
MAN1A1	15184119	mannosidase, alpha, class 1A, member 1	NM_213885	1.91095	2.37872	2.49566	2.87695	2.47914	3.6514	4.6166e-22	0.091481	6.62642e-06	0.479736	94.0691	44.7847	2.91531	0.693964	13.8142	6.5767	0.927465	1.32465	19.7574	1	Cluster_B
MAN1C1	15299198	mannosidase, alpha, class 1C, member 1	AK233671	-1.01868	-1.13747	-1.17805	1.05533	-1.15333	-1.07606	0.000445581	0.660217	0.0216482	0.000491087	8.48007	0.358525	0.194655	0.00411487	4.0154	0.169766	4.54833	0.57689	1.75456	1
MAOA	15333687	monoamine oxidase A	ENSSSCT00000004050	1.10296	1.08766	1.30804	1.09864	1.34023	1.06106	2.38738e-05	0.252499	0.0160936	0.118501	12.1319	1.13693	1.32783	0.0622181	4.34176	0.406882	1.7552	0.493459	3.88912	1	Cluster_B
MAP11	15273281	microtubule associated protein 11	ENSSSCT00000008387	-1.1861	-1.21348	-1.19348	-1.14925	-1.3467	-1.21933	1.44884e-09	0.531036	0.000526203	0.336268	26.2697	1.92706	0.395718	0.0145143	8.28018	0.607408	1.15892	0.255045	3.04431	1	Cluster_A
MAP1A	15186581	microtubule associated protein 1A	ENSSSCT00000005197	1.02297	-1.09052	-1.14146	1.02078	-1.16977	1.02657	0.0206994	0.00177355	2.50661e-06	0.00302691	4.06459	0.134033	10.4343	0.17204	15.1252	0.498765	3.62766	0.358874	1.36849	1
MAP2K1	15187770	mitogen-activated protein kinase kinase 1	NM_001143716	-1.05307	-1.19948	-1.07111	-1.07249	-1.20261	-1.03094	2.34498e-05	0.564084	0.0392712	0.109472	12.1551	0.476673	0.335367	0.00657584	3.36688	0.132035	1.79789	0.211517	1.62746	1	Cluster_A	IP, NP
MAP3K13	15217527	mitogen-activated protein kinase kinase kinase 13	ENSSSCT00000062873	-1.02789	-1.21368	-1.08172	-1.22047	-1.22552	-1.13971	1.15082e-06	0.299213	0.00189521	0.406636	16.1974	0.987708	1.09131	0.0332738	6.7666	0.412623	1.03827	0.18994	2.53065	1	Cluster_A	IP
MAP3K3	15210967	mitogen-activated protein kinase kinase kinase 3	ENSSSCT00000018824	-1.03961	1.13394	1.02368	1.06081	1.14845	-1.01089	0.0251847	0.8791	0.0272218	0.03967	3.84975	0.130805	0.0232804	0.000395505	3.76484	0.12792	2.32908	0.237409	1.41006	1
MAP3K7CL	15222809	MAP3K7 C-terminal like	XM_003358904	-1.02094	1.37186	-1.13298	1.00632	1.48978	1.287	0.0463591	0.952743	0.422994	0.136713	3.18785	1.00314	0.00353332	0.000555924	0.869379	0.273572	1.67755	1.58365	13.059	1
MAP4	15219674	microtubule assocaited protein 4	ENSSSCT00000012420	1.09181	1.07912	1.07838	1.10701	1.109	1.03751	4.36323e-07	0.115369	0.241616	0.00644278	17.5617	0.317771	2.53188	0.0229066	1.44499	0.0261465	3.24817	0.176323	0.750925	1
MAP4K2	15254197	mitogen-activated protein kinase kinase kinase kinase 2	---	-1.13337	-1.23043	-1.1864	-1.10094	-1.30963	-1.2494	2.718e-07	0.740202	0.581521	0.702587	18.2391	1.64876	0.110687	0.00500287	0.545664	0.0493263	0.634069	0.171954	3.75147	1	Cluster_A
MAP7D2	15336010	MAP7 domain containing 2	ENSSSCT00000013302	-1.06845	-1.2272	-1.22145	-1.13899	-1.28002	-1.04407	1.35534e-05	0.00563672	6.64594e-09	0.192072	12.8686	1.10146	8.07819	0.345717	23.8273	2.03944	1.48881	0.382294	3.55209	1
MAP9	15320473	microtubule-associated protein 9	ENSSSCT00000009691	-1.08851	1.01366	-1.20104	-1.14985	-1.2181	1.00677	0.00403936	0.00108086	0.402298	0.0519382	5.89443	0.495538	11.4744	0.482319	0.920625	0.0773958	2.19024	0.552393	3.48886	1
MARCKSL1	15305422	MARCKS-related protein-like 1	AK391735	1.54973	1.3874	1.30729	1.90607	1.50362	1.52899	9.94983e-21	0.125297	6.64745e-14	0.011437	84.4008	8.95209	2.39798	0.127173	44.7133	4.74258	2.95976	0.941793	4.40176	1	Cluster_B
MARK1	15201761	microtubule affinity regulating kinase 1	XM_003130518	-1.12971	-1.21513	-1.11527	-1.18305	-1.31415	-1.10916	8.09453e-09	0.0681001	6.29329e-05	0.355194	23.5177	1.29757	3.41672	0.0942577	10.8938	0.601058	1.12476	0.186174	2.28973	1	Cluster_A
MASTL	15201071	microtubule associated serine/threonine kinase-like	XM_003130755	-1.29854	-1.11139	-1.1036	-1.02339	-1.38144	-1.02815	0.000623896	0.95309	0.0131978	0.00106949	8.07632	1.09808	0.00348162	0.000236685	4.56141	0.62018	4.15251	1.69376	5.64244	1
MCEE	15195606	methylmalonyl CoA epimerase	ENSSSCT00000005348	-1.09114	-1.28856	-1.38128	-1.12104	-1.4637	-1.00314	0.00358642	0.056726	0.122828	0.348958	6.03045	1.87501	3.73402	0.580498	2.15085	0.668751	1.13586	1.0595	12.9033	1
MCHR2	15193351	melanin-concentrating hormone receptor 2	ENSSSCT00000004813	1.01716	-1.01261	1.03543	-1.22841	1.42902	1.06487	0.591683	0.00614443	0.12952	0.000139613	0.528117	0.0881999	7.90674	0.660245	2.09509	0.349897	5.19601	2.60333	6.93084	1
MCTP1	15266127	multiple C2 and transmembrane domain containing 1	ENSSSCT00000015473	-1.24251	-1.33673	-1.16413	-1.2637	-1.3268	-1.24576	1.01716e-07	0.504461	2.49835e-06	0.591724	19.6709	2.70663	0.449443	0.0309207	15.1297	2.08178	0.775085	0.319945	5.71022	1	Cluster_A
MCTP2	15318078	multiple C2 domains, transmembrane 2	XM_001925256	-1.21509	-1.35974	1.08329	-1.2571	-1.44889	-1.07822	7.2065e-05	0.665943	0.205741	0.00958342	10.723	1.65261	0.187723	0.0144657	1.61164	0.248384	3.04869	1.40958	6.3959	1
MCUR1	15311072	mitochondrial calcium uniporter regulator 1	ENSSSCT00000001151	-1.09929	-1.09546	-1.1014	-1.08416	-1.26221	-1.07343	3.80213e-12	0.00446449	0.000107108	0.00401044	36.7039	0.669018	8.54477	0.0778747	10.2267	0.186407	3.48625	0.190636	0.756439	1	Cluster_A
MDFIC	15252861	MyoD family inhibitor domain containing	AK231181	1.15643	1.29078	1.07273	1.27782	1.22188	1.40503	1.33525e-09	0.134871	0.00808482	0.245363	26.4032	2.21831	2.27974	0.0957686	5.10856	0.429206	1.34822	0.339821	3.4867	1
MDGA2	15196317	MAM domain containing glycosylphosphatidylinositol anchor 2	XM_003353479	-1.32019	-1.46333	-1.17306	-1.2251	-1.44947	-1.26501	9.53477e-08	0.702764	0.00434517	0.684752	19.7663	3.63733	0.146622	0.0134905	5.81116	1.06935	0.65655	0.36245	7.63672	1	Cluster_A
MDH1	15271225	malate dehydrogenase 1	NM_213874	-1.0699	-1.0433	-1.04195	-1.1203	-1.17827	-1.06626	7.58053e-05	0.00458332	0.00930255	0.526745	10.6594	0.351525	8.49198	0.140024	4.95125	0.163282	0.861551	0.0852367	1.36859	1
ME1	15185014	malic enzyme 1, NADP(+)-dependent, cytosolic	X93016	-1.20345	-1.16796	-1.19358	-1.27658	-1.19696	-1.0141	6.64393e-08	0.196773	0.0429692	0.110437	20.3019	1.25742	1.69325	0.0524368	3.26969	0.202512	1.79317	0.333187	2.57035	1
ME3	15329811	malic enzyme 3, NADP(+)-dependent, mitochondrial	ENSSSCT00000016275	-1.02246	-1.15757	-1.11508	-1.12256	-1.28677	1.04667	0.00322508	0.345091	0.00151086	0.107496	6.15223	0.534668	0.901671	0.0391804	7.03093	0.611032	1.80767	0.471293	3.60661	1
MEDAG	15203468	mesenteric estrogen dependent adipogenesis	AK350672	1.48431	1.53538	1.1868	1.38973	1.48416	1.86415	1.4397e-15	0.910719	2.23903e-05	0.00748788	53.054	7.56585	0.0126505	0.000902023	12.2149	1.74192	3.17268	1.35733	5.91817	1	Cluster_B
MEF2C	15266044	myocyte enhancer factor 2C	NM_001044540	-1.2305	-1.31469	-1.08956	-1.09223	-1.21297	-1.23294	5.70601e-09	0.123201	0.769055	0.0440515	24.0678	1.62321	2.42523	0.0817825	0.263426	0.0177663	2.27524	0.460349	2.79889	1
MEST	15252331	mesoderm specific transcript homolog (mouse)	ENSSSCT00000018024	-1.14761	-1.44164	-1.25315	1.11651	-1.36563	-1.58309	7.48176e-06	0.127292	0.00956233	0.0129425	13.6526	2.67526	2.37252	0.232451	4.92044	0.964172	2.8975	1.70332	8.13203	1
METTL16	15213287	methyltransferase like 16	XM_003131838	-1.16838	-1.06956	1.00488	-1.05805	-1.20165	1.01367	0.0145791	0.171773	0.229746	0.24615	4.45106	0.31693	1.90009	0.0676462	1.49715	0.106602	1.34635	0.287594	2.95494	1
MFAP3L	15223644	microfibrillar-associated protein 3-like	ENSSSCT00000010645	-1.08858	-1.25819	-1.06203	1.07711	-1.19647	-1.04365	0.0061611	0.286042	3.15634e-06	0.00196533	5.41474	0.37467	1.15296	0.0398893	14.8116	1.02488	3.84508	0.798174	2.87157	1
MFSD2A	15299742	major facilitator superfamily domain containing 2A	AK232361	-1.10912	-1.34928	-1.0076	-1.06088	-1.22826	-1.01929	0.000205884	0.00107967	3.50465e-15	2.32007e-10	9.4186	0.829443	11.4767	0.505345	51.0486	4.49556	13.0801	3.45566	3.65467	1
MFSD8	15321265	major facilitator superfamily domain containing 8	AK235076	-1.18083	-1.19107	-1.15861	-1.09794	-1.18339	-1.11148	3.56638e-08	0.0470606	8.00448e-05	0.914837	21.2354	1.01427	4.06328	0.0970376	10.591	0.505862	0.338126	0.04845	1.98217	1
MGAM	15252030	maltase-glucoamylase	ENSSSCT00000024379	-1.10617	1.01081	-1.06436	-1.07182	-1.26053	-1.14184	0.00128519	0.208792	0.124705	0.533649	7.22048	0.834621	1.60463	0.0927401	2.1349	0.246775	0.852141	0.295499	4.79702	1
MGAT2	15188096	mannosyl (alpha-1,6-)-glycoprotein beta-1,2-N-acetylglucosaminyltransferase	ENSSSCT00000005522	-1.12282	-1.03875	-1.08906	1.01662	-1.22676	1.10426	0.0107673	0.0824266	0.776064	0.000466453	4.78787	0.168514	3.09072	0.0543905	0.254296	0.00895021	4.57462	0.483026	1.46064	1
MGAT4A	15270449	alpha-1,3-mannosyl-glycoprotein 4-beta-N-acetylglucosaminyltransferase A	XM_003124907	-1.2335	-1.34504	-1.16657	-1.12263	-1.29279	-1.09429	1.55271e-07	0.512997	0.00331719	0.188435	19.0506	1.73935	0.431652	0.0197053	6.11991	0.558757	1.4996	0.410748	3.78902	1
MGAT5	15238681	alpha-1,6-mannosylglycoprotein 6-beta-N-acetylglucosaminyltransferase	ENSSSCT00000063870	-1.22594	-1.29401	-1.09478	-1.37723	-1.40493	-1.10281	4.52632e-07	0.891145	2.40439e-05	0.293035	17.5095	2.43585	0.0188449	0.00131081	12.1228	1.68647	1.24297	0.518751	5.77331	1	Cluster_A
MGAT5	15238690	alpha-1,6-mannosylglycoprotein 6-beta-N-acetylglucosaminyltransferase	ENSSSCT00000017101	-1.13889	-1.09207	-1.16704	-1.09265	-1.17264	-1.09019	1.16449e-06	0.690873	0.0579352	0.654278	16.181	0.7056	0.15925	0.00347218	2.94846	0.128573	0.695017	0.0909222	1.80968	1
MGST3	15284408	microsomal glutathione S-transferase 3	ENSSSCT00000006933	-1.15291	-1.21411	-1.07104	-1.11683	-1.17083	-1.06043	8.34469e-07	0.464351	3.90106e-06	0.140233	16.646	0.738842	0.540372	0.0119923	14.5249	0.644694	1.66364	0.221525	1.842	1
MID1IP1	15333592	MID1 interacting protein 1	NM_001256365	-1.1893	-1.15288	-1.12006	-1.22806	-1.306	-1.05271	2.76008e-10	0.326248	0.0268041	0.0246123	29.0322	1.25072	0.975236	0.0210068	3.78171	0.162918	2.57264	0.332492	1.78784	1	Cluster_A
MIDN	15263089	midnolin	XM_003123011	1.12387	1.12538	1.11133	1.34554	1.22806	1.05907	6.78651e-06	0.617907	0.128971	0.200559	13.7824	1.2384	0.250701	0.0112632	2.09955	0.188653	1.46431	0.394723	3.72894	1
MIGA2	15191053	mitoguardin 2	AK234537	-1.04161	-1.07215	-1.08258	-1.20736	-1.28513	-1.0405	1.63953e-05	0.760162	0.951162	0.212517	12.6198	0.855839	0.0938044	0.00318078	0.050101	0.00339771	1.43129	0.291199	2.81442	1
MINAR1	15310379	membrane integral NOTCH2 associated receptor 1	XM_003356647	-1.33793	-1.45904	-1.35289	-1.29438	-1.67818	-1.42918	2.53693e-09	0.973946	0.191618	0.492295	25.361	6.07028	0.00107312	0.000128428	1.68558	0.403451	0.909514	0.653088	9.9332	1	Cluster_A
MIR107	15233403	microRNA mir-107	NR_031539	1.0119	1.11352	1.29758	-1.39494	1.92818	-1.0138	0.235128	0.00103675	0.00066697	6.50677e-05	1.47317	0.69257	11.5627	2.71794	7.99663	3.7594	5.59496	7.89095	19.5101	1
MIR1307	15234144	microRNA mir-1307	NR_035394	-1.02026	-1.23693	1.14452	-1.17197	1.4159	1.0306	0.312284	0.00012805	0.312408	0.00049254	1.18031	0.21826	16.1509	1.49329	1.17991	0.218185	4.54682	2.52235	7.67406	1
MIR137	15286738	microRNA mir-137	---	-1.56337	-1.92316	-1.41256	-1.51267	-2.05519	-1.59192	8.93344e-12	0.113529	0.0111604	0.441306	35.1106	12.8936	2.55811	0.469707	4.74789	1.74356	0.984234	1.08432	15.24	1	Cluster_A	IP, NP
MIR148B	15288113	microRNA mir-148b	NR_035387	1.02323	1.02656	1.15766	-1.02124	1.40824	1.02742	0.0234329	0.00193211	4.98047e-07	0.00230518	3.9286	0.507845	10.2563	0.662911	17.3737	2.24587	3.76472	1.45998	5.36464	1
MIR15B	15217228	microRNA mir-15b	NR_031533	-1.32621	-1.26487	1.41778	-1.07284	1.69879	1.30895	0.167331	0.000242131	0.131399	0.00135403	1.82685	0.848439	14.7216	3.41857	2.07996	0.965993	4.03314	5.61931	19.2738	1
MIR181C	15257247	microRNA mir-181c	NR_038494	1.00083	1.08159	-1.05286	1.03593	1.41901	-1.079	0.0509642	0.442374	0.0352173	0.000220474	3.08598	0.247836	0.595809	0.0239248	3.48482	0.279867	4.95944	1.19488	3.33288	1
MIR181D	15257249	microRNA mir-181d	NR_038535	-1.02008	-1.16896	1.01796	-1.11473	1.3971	1.2542	0.0600259	0.000684668	0.0696975	0.111068	2.91051	0.649361	12.4489	1.38873	2.75093	0.613757	1.79011	1.19817	9.25904	1
MIR192	15254152	microRNA mir-192	NR_038549	-1.06834	1.06061	1.3425	-1.16031	1.65676	1.12928	0.0819872	0.0564173	0.382428	0.0360615	2.5781	0.942401	3.74357	0.684214	0.972432	0.355464	2.37796	2.60773	15.1699	1
MIR221	15336352	microRNA mir-221	NR_035371	1.25167	1.04757	1.4813	1.09663	1.62321	1.1624	0.00084081	0.0327752	0.328924	0.0161354	7.72115	2.65855	4.71389	0.811546	1.12696	0.388035	2.78633	2.87818	14.2893	1
MIR222	15336354	microRNA mir-222	NR_035397	1.14778	1.04883	1.39699	-1.04566	1.64351	1.30204	0.000175718	0.0436666	0.243696	0.0400159	9.61336	2.3258	4.19654	0.507643	1.43612	0.347447	2.32463	1.68722	10.0403	1
MIR324	15209645	microRNA mir-324	NR_038574	-1.10172	1.38088	1.02577	1.0253	1.33063	-1.0086	0.0801819	0.145819	0.592548	0.0214719	2.60176	0.459201	2.15573	0.19024	0.526638	0.0929498	2.64187	1.39884	7.32461	1
MIR328	15296085	microRNA mir-328	NR_038569	1.02756	1.15718	1.31675	1.07554	1.42874	1.04502	0.00531571	0.45809	0.0645083	0.124867	5.58189	1.16574	0.555735	0.0580308	2.8335	0.591759	1.72688	1.08194	8.66701	1
MIR505	15335229	microRNA mir-505	NR_038578	1.17141	-1.04056	1.36569	1.11063	1.72512	1.24385	0.00169054	1.13089e-05	3.94309e-08	0.00569667	6.8997	2.52492	21.8429	3.99668	21.0838	7.71554	3.30998	3.63383	15.1868	1
MIR676	15337133	microRNA mir-676	NR_035398	1.09312	-1.0436	1.00858	1.12627	1.61298	1.24862	0.00476676	0.000764832	0.248188	0.247975	5.70571	1.52342	12.2112	1.63019	1.41723	0.378399	1.34203	1.07496	11.0804	1
MIR676	15337142	microRNA mir-676	NR_035398	1.09312	-1.0436	1.00858	1.12627	1.61298	1.24862	0.00476676	0.000764832	0.248188	0.247975	5.70571	1.52342	12.2112	1.63019	1.41723	0.378399	1.34203	1.07496	11.0804	1
MIR744	15209957	microRNA mir-744	NR_035404	-1.04616	1.02882	1.1574	-1.05362	1.28881	1.11104	0.0743302	0.00660762	0.00661566	0.152461	2.68236	0.331545	7.76274	0.479744	5.33434	0.659334	1.6177	0.599853	5.12948	1
MIR744	15313092	microRNA mir-744	NR_035404	-1.04616	1.02882	1.1574	-1.05362	1.28881	1.11104	0.0743302	0.00660762	0.00661566	0.152461	2.68236	0.331545	7.76274	0.479744	5.33434	0.659334	1.6177	0.599853	5.12948	1
MIRLET7G	15215679	microRNA let-7g	NR_038522	1.01852	-1.16578	1.15236	-1.14147	1.39859	1.13697	0.0767216	0.000730635	0.553299	0.0063355	2.64866	0.421343	12.3093	0.979065	0.596097	0.0948256	3.25661	1.55416	6.60172	1
MISP3	15257312	MISP family member 3	NM_001244869	-1.2321	-1.33637	-1.1017	1.03662	-1.37359	-1.15794	4.93322e-06	0.512516	0.0734269	0.0200575	14.2089	1.48396	0.432641	0.0225922	2.69538	0.281503	2.67637	0.838552	4.33421	1
MKI67	15238751	antigen identified by monoclonal antibody Ki-67	NM_001101827	-1.02077	-1.12758	-1.16866	-1.08206	-1.19814	-1.09177	1.10026e-06	0.00236162	7.3219e-06	0.0801476	16.2599	0.59992	9.84121	0.181549	13.6813	0.504781	1.96376	0.217362	1.53117	1
MMP15	15302060	matrix metallopeptidase 15	XM_003126962	-1.04688	-1.18233	-1.0617	-1.17465	-1.21891	-1.10671	1.09883e-07	3.64363e-05	0.027583	0.166449	19.5572	0.800528	19.0501	0.389887	3.75046	0.153517	1.56908	0.19268	1.69871	1
MMP16	15278671	matrix metallopeptidase 16	XM_001926617	1.68618	1.66233	1.6021	2.41893	2.08692	2.48189	1.06465e-29	0.925123	8.81881e-05	0.0900052	165.604	23.6041	0.00888664	0.000633323	10.4696	1.49227	1.9024	0.81347	5.91515	1	Cluster_B	IP
MMS22L	15184623	MMS22 like, DNA repair protein	XM_003121312	-1.13507	-1.11425	-1.17131	-1.09939	-1.4152	1.00566	6.03614e-05	0.626673	0.415348	0.0167799	10.9465	0.993051	0.23837	0.0108123	0.888006	0.0805586	2.76656	0.752936	3.76482	1
MNAT1	15188463	MNAT1 component of CDK activating kinase	NM_001166316	-1.18577	-1.18444	-1.25164	-1.21734	-1.31319	-1.19754	2.54764e-11	0.00292623	1.19116e-06	0.253084	33.2002	2.01972	9.40127	0.285961	16.1495	0.982449	1.33008	0.242745	2.52463	1
MON1B	15301605	MON1 homolog B	XM_003126851	-1.04145	-1.24217	-1.0278	1.06587	-1.20419	-1.1636	0.00440185	0.0579303	0.680157	0.0227481	5.79639	0.433776	3.6973	0.138345	0.387228	0.0289784	2.61261	0.586548	3.10568	1
MORN4	15233737	MORN repeat-containing protein 4	XM_001929014	1.61977	1.32556	1.37544	2.28892	1.67917	1.94667	7.25999e-18	0.783098	0.0201231	0.345619	65.9082	13.8401	0.0762745	0.00800844	4.0956	0.860035	1.14187	0.719342	8.71459	1	Cluster_B
MOS	15279200	v-mos Moloney murine sarcoma viral oncogene homolog	NM_001113219	-1.12865	-1.17556	1.05004	-1.06208	1.35852	1.06923	0.549043	0.000711397	0.461963	0.00334286	0.60393	0.104011	12.3666	1.0649	0.7795	0.134248	3.57774	1.84851	7.14726	1
MPHOSPH9	15223967	M-phase phosphoprotein 9	ENSSSCT00000010721	-1.15708	-1.06262	-1.09222	-1.05958	-1.19883	-1.00755	4.94898e-05	0.0630713	0.144665	0.0739	11.1981	0.414977	3.54931	0.0657651	1.97907	0.0733404	2.00646	0.223066	1.5379	1
MPPED2	15255199	metallophosphoesterase domain containing 2	ENSSSCT00000032813	-1.19827	-1.33201	-1.20593	-1.38052	-1.36157	-1.18811	1.03704e-10	0.29228	0.160551	0.0655472	30.7156	3.0498	1.12332	0.0557679	1.87005	0.185681	2.06927	0.616384	4.1206	1	Cluster_A
MPZL3	15330536	myelin protein zero like 3	AK396823	-1.21194	-1.25551	-1.03725	-1.12451	-1.27164	-1.12593	1.90468e-05	0.466696	0.000399999	0.00359081	12.4247	1.01493	0.534702	0.0218391	8.61021	0.70334	3.54178	0.86795	3.39	1
MROH2A	15241873	maestro heat like repeat family member 2A	AB704409	1.9678	1.75568	1.51931	2.40746	2.10603	2.28793	4.40227e-19	0.0325471	0.0134972	0.317022	73.413	24.1486	4.72661	0.777388	4.53652	1.49225	1.19521	1.17947	13.6511	1	Cluster_B
MRPL14	15316195	mitochondrial ribosomal protein L14	AK391584	1.00838	-1.15882	-1.03417	-1.1119	-1.1658	1.01344	0.00141609	0.879363	0.00010949	0.0287159	7.10674	0.25224	0.0231785	0.000411338	10.1993	0.362005	2.49424	0.265585	1.47296	1
MRPL15	15284169	mitochondrial ribosomal protein L15	NM_001243528	-1.04217	-1.12743	-1.19259	-1.08038	-1.29345	1.08352	0.0143894	0.197481	0.857062	0.105638	4.46557	0.523602	1.68785	0.0989531	0.154532	0.0181194	1.81701	0.639152	4.866	1
MRPL15	15284175	mitochondrial ribosomal protein L15	NM_001243528	-1.04217	-1.12743	-1.19259	-1.08038	-1.29345	1.08352	0.0143894	0.197481	0.857062	0.105638	4.46557	0.523602	1.68785	0.0989531	0.154532	0.0181194	1.81701	0.639152	4.866	1
MRPS35	15293360	mitochondrial ribosomal protein S35	NM_001244927	-1.12959	-1.1151	-1.15945	-1.13156	-1.18055	-1.06698	1.0131e-05	0.00988151	1.13125e-05	0.478094	13.2512	0.745669	6.9736	0.196208	13.1059	0.73749	0.929833	0.15697	2.33527	1
MSC	15278875	musculin	AK350490	1.13738	1.07044	1.12431	1.08483	1.11491	1.04519	5.20676e-07	0.350364	0.000917194	0.260728	17.3107	0.421546	0.882057	0.0107398	7.61813	0.185515	1.31257	0.0958907	1.0106	1	Cluster_B
MSH2	15271578	mutS homolog 2, colon cancer, nonpolyposis type 1	NM_001195357	-1.05493	-1.02824	-1.13769	-1.04873	-1.38195	1.04538	0.0453508	0.257475	0.90871	0.160138	3.21153	0.487754	1.3001	0.0987268	0.0958398	0.0145557	1.59054	0.724695	6.30284	1
MSTN	15240515	myostatin	NM_214435	-1.28014	-1.43935	-1.42826	-1.20732	-1.63965	-1.45952	1.46477e-12	0.394709	0.0721249	0.111923	38.5222	5.64454	0.731968	0.0536266	2.71444	0.397739	1.78598	0.785086	6.08087	1
MTERFD3	15287686	MTERF domain containing 3	XM_003355369	-1.08346	-1.06349	-1.17595	-1.0717	-1.31755	-1.02658	0.00274447	0.004484	0.00468662	0.414007	6.33789	0.705767	8.536	0.475271	5.725	0.637518	1.02653	0.342933	4.62131	1
MTFP1	15225276	mitochondrial fission process 1	XM_001929262	1.04716	-1.28188	-1.06619	1.02677	-1.295	-1.12557	0.000194567	0.905231	0.198461	0.000188506	9.48801	0.521903	0.0142612	0.000392229	1.64909	0.0907106	5.04037	0.83176	2.28277	1
MTMR14	15216315	myotubularin related protein 14	AK351048	1.10969	1.05	1.12624	1.24349	1.18889	1.20241	1.88867e-12	0.762945	0.292074	0.713944	38.0336	1.07233	0.0915721	0.0012909	1.24918	0.0352197	0.619736	0.052419	1.17006	1	Cluster_B
MTUS2	15203437	microtubule-associated tumor suppressor candidate 2	ENSSSCT00000029859	-1.05219	-1.37169	-1.1455	-1.0629	-1.38948	-1.1844	0.000110891	0.259257	0.00183776	0.248204	10.1835	1.55323	1.29033	0.0984031	6.80242	1.03753	1.34149	0.61383	6.32976	1	Cluster_A
MUC13	15217873	mucin 13, cell surface associated	ENSSSCT00000012975	1.1352	-1.04882	1.04888	1.11033	1.54763	1.29954	0.00122111	0.00353371	0.264649	0.366684	7.28056	1.66263	9.01708	1.02959	1.35087	0.308492	1.10469	0.756817	9.47717	1
MUSK	15198324	muscle associated receptor tyrosine kinase	ENSSSCT00000025482	1.05081	1.01555	1.28136	-1.07894	1.45559	1.09558	0.0217371	0.00899147	0.0997411	0.0168147	4.01091	0.731854	7.1574	0.652991	2.3704	0.432517	2.76552	1.51384	7.57233	1
MYBPC2	15297823	myosin binding protein C, fast type	ENSSSCT00000003575	-1.01748	-1.45389	-1.27375	1.05958	-1.67931	-1.4238	7.84888e-06	0.626026	0.0288562	0.000205369	13.589	2.90082	0.239267	0.025538	3.70128	0.790106	4.99608	3.19951	8.85893	1
MYC	15282773	MYC proto oncogene	NM_001005154	1.3206	1.2359	1.11682	1.28727	1.29536	1.21746	2.73636e-10	0.379376	0.000279588	0.689498	29.0469	2.35504	0.781039	0.0316622	9.04453	0.733305	0.650568	0.158239	3.3647	1	Cluster_B	IP
MYCBP	15305666	c-myc binding protein	NM_001244917	-1.08366	-1.12364	-1.1552	1.03537	-1.29506	-1.14179	6.53806e-05	1.72346e-07	3.60595e-06	0.000117408	10.8457	0.69653	32.5774	1.04609	14.6312	0.939644	5.28612	1.01846	2.66521	1
MYCBP2	15205338	MYC binding protein 2	AK344490	-1.10551	-1.13172	-1.12167	-1.11072	-1.15376	-1.07697	1.18526e-08	0.487114	4.40606e-05	0.100276	22.9229	0.626289	0.487235	0.006656	11.3458	0.309985	1.84488	0.151215	1.13384	1	Cluster_A
MYH10	15214165	myosin heavy chain 10	ENSSSCT00000019573	-1.09019	1.0265	-1.122	-1.05226	-1.11455	1.05962	0.00800653	0.805067	1.02888e-09	0.000239044	5.11949	0.105227	0.0612983	0.000629966	26.831	0.551487	4.91773	0.303238	0.852995	1
MYO16	15204438	myosin XVI	ENSSSCT00000010461	-1.19022	-1.29102	-1.11368	-1.18292	-1.33655	-1.19195	4.92379e-06	0.00556958	1.01186e-05	0.0109479	14.2115	1.88414	8.10207	0.537081	13.2528	1.75705	2.98175	1.18595	5.50202	1
MYO1A	15292733	myosin 1A	ENSSSCT00000000447	-1.62046	-1.81546	-1.44552	-2.43197	-1.89396	-1.35369	1.05239e-15	0.143983	0.446043	0.0184534	53.7707	14.9323	2.17577	0.302108	0.815244	0.226396	2.71853	2.26483	11.5247	1	Cluster_A
MYO1D	15208741	myosin 1D	L29128	1.12431	1.08656	1.07796	1.01336	1.27596	1.2586	4.8677e-08	0.0166017	9.42292e-05	0.0159907	20.7669	0.847798	5.97793	0.122023	10.3867	0.42403	2.79088	0.341809	1.69422	1
MYO1E	15194381	myosin 1E	AK236366	-1.12798	-1.25231	-1.40604	-1.23313	-1.38414	-1.26328	2.25789e-11	0.007818	0.00747605	0.401418	33.4179	2.93106	7.43119	0.325892	5.19656	0.455787	1.04667	0.275409	3.63994	1
MYO5A	15185924	myosin 5A	AB209957	-1.11429	-1.18294	-1.08949	-1.04501	-1.17881	1.02635	0.000492805	0.103199	1.47971e-05	0.215754	8.3589	0.416592	2.71485	0.0676515	12.7537	0.635621	1.42263	0.212704	2.06828	1
MYO5A	15194581	myosin 5A	AB209957	-1.04677	-1.13336	-1.09293	-1.04143	-1.24035	1.04968	0.00340672	0.0360542	9.97806e-05	0.0136101	6.08936	0.311736	4.54083	0.11623	10.3151	0.528068	2.87217	0.441108	2.12453	1
MYO5B	15194036	myosin 5B	ENSSSCT00000004983	-1.28858	-1.45126	-1.17503	-1.51401	-1.66141	-1.20641	2.12207e-15	0.0987163	0.315297	0.00820053	52.1742	5.03222	2.7884	0.134471	1.17044	0.112889	3.12701	0.904802	4.00269	1
MYO7A	15325250	myosin 7A	ENSSSCT00000016229	-1.08269	-1.20631	-1.25667	1.11044	-1.48601	-1.06841	0.000526864	0.648577	0.934532	0.00524275	8.27867	1.03234	0.209217	0.0130445	0.0677644	0.00845011	3.35167	1.25385	5.17498	1
MYO7B	15239394	myosin 7B	XM_003483646	1.25753	1.20294	1.26973	1.14602	1.41285	1.33705	2.09114e-08	0.401832	0.0129566	0.543771	22.0476	2.89902	0.7101	0.0466853	4.58188	0.602469	0.83845	0.330742	5.45681	1
MYO9A	15196205	myosin 9A	ENSSSCT00000005491	-1.02977	-1.16256	-1.12845	-1.11145	-1.17478	-1.02445	6.30292e-06	0.217625	7.2249e-05	0.0051059	13.8809	0.496563	1.5433	0.0276043	10.7198	0.38348	3.36496	0.361124	1.48458	1
MYOM1	15299832	myomesin 1	ENSSSCT00000028416	-1.06893	1.27408	1.21543	1.18052	1.51859	1.04627	0.0103015	0.370632	0.528718	0.173853	4.83722	1.38818	0.810315	0.116271	0.642219	0.184303	1.54482	1.32999	11.9096	1
MYOZ2	15321428	myozenin 2	ENSSSCT00000009977	1.21224	-1.05193	1.45132	1.15843	1.35856	1.05851	7.26421e-05	0.000820259	0.842381	0.00605535	10.713	1.4774	12.0615	0.831681	0.171878	0.0237032	3.27932	1.35672	5.72314	1
MYOZ2	15323998	myozenin 3	NM_001044593	1.36511	1.07614	1.06938	1.21737	1.92652	1.14628	1.92203e-05	0.00391824	0.416916	0.00263333	12.4129	3.11066	8.80788	1.10363	0.884158	0.22157	3.69773	2.77995	10.3999	1
MYRFL	15288814	myelin regulatory factor like	XM_003126377	1.14002	1.08928	1.20036	-1.03661	1.30569	1.04345	0.0141592	0.144971	0.503275	0.330894	4.48343	0.639001	2.16495	0.15428	0.692329	0.0986743	1.16889	0.499788	5.91479	1
NAA10	15338674	N(alpha)-acetyltransferase 10, NatA catalytic subunit	ENSSSCT00000035908	1.08369	1.23728	1.37802	1.0561	1.55735	1.04072	0.000177006	0.174763	0.815625	0.023828	9.60437	1.81797	1.87355	0.177318	0.204301	0.0386714	2.58908	1.47023	7.85538	1	Cluster_A
NAALADL2	15217351	N-acetylated alpha-linked acidic dipeptidase-like 2	XM_003132539	1.14425	1.13629	1.01408	1.04435	1.3187	1.0665	0.00230367	0.162597	0.0138881	0.0932112	6.54014	0.695838	1.98503	0.105599	4.50486	0.479295	1.88381	0.601285	4.41539	1
NACA	15292657	nascent polypeptide-associated complex alpha subunit	ENSSSCT00000025543	1.16894	1.21518	1.02256	1.03027	1.18176	1.12701	2.31281e-06	0.275431	0.0122348	0.0322359	15.2351	0.70298	1.20534	0.0278085	4.64558	0.214357	2.43529	0.337107	1.9149	1
NAGK	15276029	N-acetylglucosamine kinase	---	1.32676	1.40168	1.19144	1.49408	1.40231	1.52775	4.40187e-19	0.0225589	0.386429	0.598869	73.4132	5.29659	5.40194	0.194869	0.961782	0.0693903	0.765819	0.165756	2.99413	1	Cluster_B
NAPB	15248519	NSF attachment protein beta	XM_003134297	-1.10563	-1.17814	-1.00211	-1.11012	-1.23281	1.03109	0.00625585	0.419446	0.00293215	0.137047	5.39749	0.418164	0.658402	0.0255044	6.2617	0.485117	1.67622	0.389588	3.21516	1
NAPEPLD	15331805	N-acyl phosphatidylethanolamine phospholipase D	XM_003130240	-1.18064	-1.12325	-1.19941	-1.12609	-1.22688	1.03614	4.06731e-05	0.700303	0.670199	0.0756222	11.4478	0.834757	0.149186	0.00543921	0.402116	0.0293217	1.99436	0.436276	3.02612	1
NAT8L	15319684	N-acetyltransferase 8 like	ENSSSCT00000009500	-1.0914	-1.21121	-1.20711	-1.15394	-1.36245	-1.14819	1.58792e-05	0.661037	0.392751	0.685066	12.6615	1.57852	0.193654	0.0120714	0.945182	0.117836	0.656154	0.245409	5.17382	1	Cluster_A
NAV1	15202186	neuron navigator 1	ENSSSCT00000036678	-1.07239	-1.29581	-1.10957	-1.1244	-1.2609	-1.13202	2.28001e-06	0.000425265	0.00725748	0.0645079	15.2546	1.15718	13.4809	0.511312	5.22996	0.396731	2.07762	0.472807	3.14808	1
NBAS	15277268	neuroblastoma amplified sequence	XM_003125362	-1.09376	-1.11872	-1.16932	-1.07729	-1.20298	-1.06172	1.2498e-08	0.177625	0.402118	0.0478144	22.8407	0.636442	1.84863	0.0257555	0.921082	0.0256654	2.23299	0.186663	1.15637	1
NCEH1	15221761	neutral cholesterol ester hydrolase 1	NM_001243484	-1.11152	-1.12036	-1.07169	1.00542	-1.12677	-1.03453	5.43e-05	0.000270967	0.00233164	0.0509237	11.0804	0.301626	14.472	0.196976	6.52617	0.177653	2.20045	0.179699	1.12969	1
NCKIPSD	15219823	NCK interacting protein with SH3 domain	AK393166	-1.09211	-1.07238	-1.04946	1.0062	-1.19966	-1.18819	0.00186715	0.491556	0.508155	0.227302	6.78395	0.480261	0.477344	0.0168964	0.68252	0.0483181	1.39263	0.295768	2.93794	1
NCOA2	15278907	nuclear receptor coactivator 2	NM_001114275	1.03056	1.07174	1.07517	1.13967	1.11245	1.08676	2.448e-08	0.885341	0.964973	0.47198	21.8068	0.351367	0.0209225	0.00016856	0.0356705	0.00057475	0.938689	0.0453746	0.668679	1
NCOA7	15192740	nuclear receptor coactivator 7	ENSSSCT00000027938	-1.08567	-1.1928	-1.18493	-1.09153	-1.29163	-1.04725	1.63639e-06	0.00606668	8.208e-07	0.150254	15.7101	0.925438	7.93202	0.233627	16.6692	0.981937	1.62574	0.287304	2.44465	1
ND2	15332946	NADH dehydrogenase subunit 2	ENSSSCT00000019664	1.32112	1.4349	1.26921	-1.11224	2.4468	-1.07144	0.0242175	0.256989	0.00206399	0.0458406	3.89256	3.61509	1.30278	0.604956	6.66748	6.1922	2.25474	6.28203	38.5417	1
NDFIP2	15205442	Nedd4 family interacting protein 2	AK391047	-1.15068	-1.06104	-1.06755	-1.0305	-1.16798	-1.04289	1.33866e-05	1.951e-05	5.58584e-11	0.0735864	12.8848	0.332921	20.5299	0.265228	31.8004	0.821664	2.00869	0.155703	1.07229	1
NDUFA12	15295116	NADH:ubiquinone oxidoreductase subunit A12	AK399998	-1.10751	-1.09494	-1.05626	-1.1347	-1.23287	-1.08701	3.94248e-07	0.00880242	3.82053e-05	0.425051	17.7062	0.708008	7.1989	0.143929	11.5277	0.460953	1.0092	0.121063	1.65944	1
NDUFAB1	15199772	NADH:ubiquinone oxidoreductase subunit AB1	ENSSSCT00000011811	-1.0616	-1.13017	-1.0681	-1.09655	-1.15821	1.00957	0.000649566	0.166458	4.05272e-05	0.129477	8.02818	0.333946	1.94862	0.0405282	11.4524	0.476382	1.70719	0.21304	1.72626	1
NDUFAF4	15193271	NADH:ubiquinone oxidoreductase complex assembly factor 4	ENSSSCT00000029077	-1.16063	-1.52409	-1.21336	-1.17595	-1.51218	-1.28843	3.84908e-10	0.292858	0.0244282	0.10087	28.4692	3.48696	1.12061	0.0686271	3.88309	0.475609	1.84173	0.676734	5.083	1
NDUFAF6	15283407	NADH:ubiquinone oxidoreductase complex assembly factor 6	ENSSSCT00000006684	-1.18564	-1.4254	-1.12253	-1.08327	-1.38848	1.02321	0.0002139	0.326907	0.00806634	0.0723472	9.37176	1.44413	0.972566	0.0749334	5.11113	0.787596	2.01761	0.932705	6.39491	1
NDUFB6	15200766	ubiquinone oxidoreductase subunit B6	NM_001044554	-1.17485	-1.23141	-1.07528	-1.12593	-1.15204	-1.05623	2.06632e-07	0.527827	0.000137136	0.237077	18.6351	0.785657	0.40195	0.00847314	9.91961	0.418212	1.36824	0.173055	1.74965	1
NDUFC2	15329642	NADH:ubiquinone oxidoreductase subunit C2	NM_001244743	-1.23684	-1.22453	-1.13072	-1.11709	-1.26384	-1.06403	6.0645e-06	0.475639	0.000376703	0.378243	13.9324	1.24992	0.513502	0.023034	8.68271	0.778955	1.08495	0.292005	3.7231	1
NDUFS2	15284574	NADH:ubiquinone oxidoreductase subunit S2	AK389529	1.03999	-1.05869	-1.10368	-1.07708	-1.14184	1.02925	0.00435336	0.660417	0.00625896	0.0179256	5.80901	0.172561	0.194411	0.00288756	5.39693	0.16032	2.7332	0.243576	1.23279	1
NDUFS3	15254791	NADH:ubiquinone oxidoreductase subunit S3	ENSSSCT00000014449	-1.2518	-1.18886	-1.14028	-1.15045	-1.26255	-1.13722	7.83317e-12	0.384325	0.000397426	0.294726	35.3536	1.46811	0.764894	0.0158816	8.618	0.357874	1.2395	0.154416	1.72334	1	Cluster_A
NEFH	15225163	neurofilament, heavy polypeptide	XM_001928771	-1.07001	-1.21738	-1.25575	-1.08579	-1.42086	-1.12126	2.62603e-08	0.00510216	0.00101905	0.00583105	21.6998	1.48395	8.27705	0.283016	7.49365	0.512459	3.29827	0.676664	2.83801	1	Cluster_A
NEFL	15229552	neurofilament, light polypeptide	NM_001244331	-1.05419	-1.05425	-1.03417	-1.05039	-1.11794	-1.05853	7.62467e-08	0.00320037	0.000492905	0.451935	20.0972	0.188139	9.21854	0.0431494	8.35865	0.0782491	0.968233	0.0271922	0.3885	1	Cluster_A
NEFM	15223363	neurofilament, medium polypeptide	ENSSSCT00000010576	-1.03293	-1.09405	-1.12069	-1.14982	-1.2524	-1.08376	3.33261e-08	0.131502	0.0769256	0.120272	21.3379	0.679669	2.32023	0.0369527	2.64584	0.0842768	1.74718	0.166957	1.32188	1	Cluster_A
NELL1	15262699	neural EGFL like 1	ENSSSCT00000064685	-1.11646	-1.24247	-1.26471	-1.51375	-1.50605	-1.31882	1.34929e-06	0.897168	0.0177932	0.0289426	15.9766	4.11583	0.0168056	0.00216469	4.231	1.08997	2.49024	1.92457	10.691	1	Cluster_A
NEU3	15329443	neuraminidase 3	XM_003482565	-1.25238	-1.2393	-1.21929	-1.0024	-1.41062	-1.07385	5.88693e-05	0.109348	0.1341	0.198944	10.9781	1.52799	2.61956	0.182301	2.0586	0.286525	1.4689	0.613346	5.77616	1
NEUROD1	15236844	neuronal differentiation 1	AF177927	1.43937	1.34393	1.2519	1.27338	1.74476	1.4057	8.03774e-11	0.0321159	0.762574	0.113842	31.1604	5.71253	4.75091	0.435484	0.271943	0.0498544	1.77683	0.977223	7.60805	1
NEXMIF	15334215	neurite extension and migration factor	XM_003484131	-1.20367	-1.06513	-1.23559	-1.2919	-1.29541	-1.17467	4.49883e-07	0.527784	0.846976	0.191738	17.5181	1.87963	0.402035	0.0215685	0.166415	0.0178558	1.4898	0.479549	4.4528	1	Cluster_A
NF1	15212809	neurofibromin 1	ENSSSCT00000023079	-1.14575	-1.06207	-1.08165	-1.14628	-1.13199	-1.038	9.97082e-12	0.148624	4.59767e-05	0.0214135	34.908	0.475178	2.12566	0.0144676	11.2917	0.153705	2.64325	0.107942	0.56491	1
NFIL3	15229317	nuclear factor, interleukin 3 regulated	---	2.22191	1.5385	1.42343	2.35229	1.66003	1.95194	4.26127e-19	0.330111	0.00019585	0.0460175	73.5032	17.913	0.959695	0.11694	9.47994	2.31029	2.25275	1.64701	10.1137	1	Cluster_B
NFYA	15309633	nuclear transcription factor Y, alpha	NM_001243295	1.08557	1.06267	1.07743	1.10998	1.11926	1.06488	7.10896e-06	0.912416	0.00152226	0.20733	13.7206	0.348589	0.0121721	0.000154624	7.02214	0.178407	1.44541	0.110168	1.05436	1
NGDN	15311806	neuroguidin	NM_001244788	-1.05696	1.1521	1.01122	-1.05328	1.2939	1.01219	0.24029	0.881554	0.122195	0.0187495	1.45069	0.136267	0.0223381	0.00104913	2.15629	0.202545	2.71049	0.763808	3.8982	1
NGEF	15238144	neuronal guanine nucleotide exchange factor	XM_003483764	1.37553	1.32302	-1.0392	1.4015	1.30476	1.23943	1.82627e-07	0.903269	5.75322e-05	0.143781	18.8143	2.61865	0.0148608	0.00103419	11.0072	1.53203	1.64995	0.688941	5.77614	1
NGFR	15207992	nerve growth factor receptor	XM_003131565	-1.05583	-1.47181	-1.27732	-1.16744	-1.55121	-1.23671	5.12469e-05	0.818219	0.00158353	0.15523	11.1538	3.25101	0.0531607	0.0077474	6.97602	2.03331	1.60777	1.40585	12.0961	1	Cluster_A	IP, NP
NIPSNAP3A	15189963	nipsnap homolog 3A	AK230863	-1.29026	-1.24897	-1.12092	-1.4297	-1.31394	-1.14914	2.02064e-12	0.547557	0.87673	0.0701457	37.9042	2.55724	0.364696	0.0123023	0.131765	0.00888962	2.03381	0.411638	2.79983	1	Cluster_A
NIT1	15284625	nitrilase 1	ENSSSCT00000006975	1.11407	1.0278	-1.01374	1.43881	1.15244	1.21491	2.68574e-10	0.291789	0.822918	0.000133088	29.0786	1.21404	1.12562	0.0234975	0.195358	0.00815623	5.22089	0.65392	1.73264	1	Cluster_B
NKAIN3	15284052	Na+/K+ transporting ATPase interacting 3	AK238499	-1.30131	-1.28457	-1.14	-1.44202	-1.52456	-1.33976	2.19302e-12	0.622207	0.0204597	0.688168	37.7477	4.36135	0.244604	0.0141307	4.07738	0.471098	0.652245	0.22608	4.79489	1	Cluster_A
NLGN1	15217345	neuroligin 1	XM_003132537	-1.54932	-1.43812	-1.27661	-1.63998	-1.58078	-1.27472	3.6624e-15	0.155061	1.96525e-08	0.0590756	50.9505	6.88849	2.05906	0.139192	22.1427	2.99369	2.12344	0.861267	5.61079	1	Cluster_A
NLGN4X	15335693	neuroligin 4, X-linked	---	-1.28715	-1.3154	-1.16937	-1.17903	-1.44167	-1.25018	1.70979e-05	0.0157435	3.50072e-13	0.239676	12.5651	2.86125	6.07861	0.692094	41.3302	9.41149	1.3619	0.930371	9.45015	1	Cluster_A
NME7	15284281	NME/NM23 family member 7	AK233962	-1.09185	1.03025	-1.18668	-1.01955	-1.62735	-1.17462	0.00054191	0.00418744	0.0566228	0.0557805	8.24491	1.83661	8.67375	0.966067	2.97301	0.662256	2.15326	1.43896	9.24439	1
NME8	15327722	NME/NM23 family member 8	ENSSSCT00000016830	1.16573	1.05056	1.17501	-1.0695	1.30479	1.03341	0.0462219	0.005955	0.174413	0.119944	3.19104	0.487489	7.96892	0.608699	1.78359	0.272476	1.74866	0.801417	6.33988	1
NMS	15275499	neuromedin S	XM_003354716	-1.00278	1.13359	1.28895	-1.10942	1.33717	1.29021	0.00525959	0.181876	0.00244706	0.0232325	5.59393	0.957064	1.81248	0.155049	6.47029	1.107	2.60192	1.33549	7.10022	1
NMUR2	15243562	neuromedin U receptor 2	XM_003134131	4.45438	4.86774	5.20441	4.53781	6.07421	7.71046	1.07225e-25	0.635301	0.603538	0.800163	124.355	139.853	0.226608	0.127425	0.50803	0.571345	0.50869	1.71626	46.672	1	Cluster_B	IP
NNT	15242749	nicotinamide nucleotide transhydrogenase	---	-1.12039	-1.18168	-1.0883	-1.08956	-1.25359	-1.10082	9.70372e-11	0.0497361	0.303637	0.0585498	30.8314	0.857599	3.96531	0.0551492	1.2092	0.033635	2.12809	0.177584	1.15436	1	Cluster_A
NOC4L	15229905	nucleolar complex associated 4 homolog	XM_001928616	-1.07588	-1.03496	-1.18971	-1.01279	-1.17443	-1.04775	0.00149048	0.0386271	0.0118082	0.198152	7.04681	0.354717	4.41641	0.111155	4.68506	0.235833	1.47117	0.222163	2.08899	1
NOG	15208283	noggin	NM_001143691	-1.05285	-1.12005	-1.01351	-1.09088	-1.29885	-1.19435	0.000157183	0.31982	0.0274934	0.277276	9.75084	0.967801	1.00165	0.0497086	3.75401	0.372597	1.27609	0.379967	4.11901	1
NOS1	15230593	nitric oxide synthase 1	ENSSSCT00000010803	-1.19925	-1.30877	-1.20149	-1.21072	-1.6089	-1.30993	1.49864e-05	0.325992	0.0746321	0.0597843	12.7371	4.15317	0.976275	0.159166	2.67805	0.873228	2.11724	2.0711	13.5319	1
NOTCH4	15315080	notch 4	NM_001123147	1.03216	-1.03428	1.09886	1.04349	1.25045	-1.03706	0.122834	0.157802	9.37696e-05	0.156194	2.1508	0.227481	2.03166	0.10744	10.3928	1.0992	1.60435	0.509055	4.38928	1
NPM2	15229399	nucleophosmin/nucleoplasmin 2	ENSSSCT00000010533	-1.12177	-1.33367	-1.28363	-1.1171	-1.44098	-1.04845	3.86123e-05	0.923751	0.182632	0.20464	11.5142	1.9324	0.00921616	0.000773363	1.73559	0.29128	1.45286	0.731489	6.96485	1
NPPB	15304615	natriuretic peptide B	ENSSSCT00000003809	-1.26636	-1.92992	-1.3547	-1.58823	-2.25836	-1.65369	1.08729e-10	0.375131	0.00197553	0.0594199	30.6334	13.1426	0.79513	0.170567	6.71835	2.88237	2.12042	2.72918	17.8048	1	Cluster_A
NPSR1	15252968	neuropeptide S receptor 1	AK236979	8.83295	7.94149	2.85922	8.23724	6.9173	8.16563	1.47972e-28	0.13068	0.0243877	0.0910911	152.878	179.856	2.3303	1.37076	3.88491	4.57048	1.89604	6.6919	48.8235	1	Cluster_B	IP
NPTX1	15206011	neuronal pentraxin 1	XM_003131134	-1.28988	-1.49321	-1.34555	-1.1709	-1.86438	-1.27633	1.04752e-11	0.429903	0.0226002	0.00189141	34.8172	5.41637	0.62922	0.0489426	3.96823	0.617321	3.86441	1.80351	6.45599	1	Cluster_A
NPY	15253221	neuropeptide Y	NM_001256367	10.6797	4.85706	4.43705	10.5916	15.0897	13.7071	8.66881e-29	0.0307116	1.52072e-06	0.124551	155.398	240.987	4.83254	3.74707	15.8112	24.5195	1.72825	8.04036	64.3569	1	Cluster_B	IP
NQO1	15295944	NAD(P)H quinone dehydrogenase 1	ENSSSCT00000003051	-1.10764	-1.24718	-1.07254	-1.23264	-1.25794	-1.08296	1.13819e-05	0.261536	5.49316e-09	0.187861	13.0978	1.18411	1.27795	0.0577664	24.1279	2.18127	1.50132	0.40718	3.75179	1
NR0B1	15336113	nuclear receptor subfamily 0, group B, member 1	ENSSSCT00000013344	1.25768	1.20492	1.2579	1.00937	1.29346	1.07097	1.33408e-05	0.965539	0.824226	0.388771	12.8893	1.33398	0.00187785	9.71741e-05	0.193761	0.0200533	1.06736	0.331401	4.29505	1
[truncated: 2,111 more rows]
